# Supplementary material for: Population genomics uncovers loci for trait improvement in the indigenous African cereal tef (Eragrostis tef)
Source: Commun Biol. 2025 May 26;8:807. doi: 10.1038/s42003-025-08206-5 (PMC12106829; doi:10.1038/s42003-025-08206-5)
Supplement: Supplementary file 4 — Supplementary Data 1 [file 42003_2025_8206_MOESM4_ESM.xlsx]

## Sheet: Sheet1
Supplementary Data 1: Matrix of shared kmer state rates between all pairs of accessions
	DZ-01-New	DZ-01-D9	DZ-01-10	DZ-01-D11	DZ-01-14	DZ-01-16	DZ-01-30	DZ-01-36	DZ-01-37	DZ-01-58	DZ-01-71B	DZ-01-86	DZ-01-91	DZ-01-101	DZ-01-102	DZ-01-104	DZ-01-117	DZ-01-1108	DZ-01-1122	DZ-01-1130	DZ-01-1167	DZ-01-1193	DZ-01-1217	DZ-01-1225	DZ-01-1233	DZ-01-1268	DZ-01-1277	DZ-01-1288	DZ-01-1292	DZ-01-1293	DZ-01-1310	DZ-01-1311	DZ-01-1312	DZ-01-1318	DZ-01-1336	DZ-01-1344	DZ-01-D4	DZ-01-18	DZ-01-46	DZ-01-99	DZ-01-136	DZ-01-147	DZ-01-179	DZ-01-406	DZ-01-192	DZ-01-485	DZ-01-196	DZ-01-199	DZ-01-247
DZ-01-New	1	0.971213	0.842258	0.8502	0.862328	0.845365	0.873271	0.950438	0.849689	0.946381	0.942861	0.970903	0.852983	0.853047	0.860384	0.862933	0.854303	0.878939	0.854125	0.895168	0.701365	0.859011	0.845895	0.854843	0.872614	0.873966	0.891851	0.873191	0.872358	0.847558	0.887119	0.858578	0.846897	0.853105	0.841192	0.850203	0.853694	0.84455	0.855604	0.907906	0.845376	0.846065	0.859089	0.872838	0.861251	0.860781	0.857753	0.844372	0.853516
DZ-01-D9	0.971213	1	0.842652	0.850662	0.862812	0.845766	0.873866	0.951124	0.850109	0.947151	0.943679	0.971605	0.853466	0.853553	0.860911	0.863461	0.854673	0.879491	0.854539	0.895648	0.702333	0.859481	0.846279	0.855282	0.87315	0.874495	0.892466	0.873716	0.872982	0.848042	0.887699	0.858993	0.847317	0.85359	0.841637	0.850712	0.854202	0.845096	0.856074	0.908571	0.845746	0.846445	0.859592	0.873397	0.861721	0.861316	0.858255	0.844903	0.854043
DZ-01-10	0.842258	0.842652	1	0.837374	0.840204	0.841761	0.844423	0.846749	0.838596	0.842577	0.83917	0.843385	0.841745	0.842388	0.838594	0.840024	0.841169	0.840185	0.840185	0.841419	0.695082	0.851255	0.837332	0.847507	0.838343	0.849519	0.836685	0.838904	0.838013	0.833386	0.843056	0.838764	0.841498	0.845595	0.912122	0.87764	0.830603	0.868376	0.841009	0.83991	0.829373	0.839013	0.837309	0.84201	0.835718	0.835364	0.8346	0.828988	0.833532
DZ-01-D11	0.8502	0.850662	0.837374	1	0.867351	0.881248	0.85142	0.853233	0.946373	0.849225	0.84598	0.851225	0.941453	0.945827	0.864859	0.868177	0.851758	0.850452	0.900854	0.856717	0.716596	0.85489	0.837075	0.875264	0.851124	0.848673	0.848494	0.851757	0.851007	0.86103	0.854585	0.856804	0.874877	0.869486	0.83505	0.835597	0.829492	0.836068	0.876344	0.850823	0.850761	0.864664	0.863584	0.858927	0.857756	0.85741	0.853333	0.849859	0.868585
DZ-01-14	0.862328	0.862812	0.840204	0.867351	1	0.859251	0.860213	0.86292	0.869749	0.85877	0.855356	0.863378	0.870472	0.873085	0.882361	0.971746	0.866607	0.864746	0.877529	0.857975	0.706384	0.860108	0.853772	0.862738	0.859848	0.870818	0.86161	0.860366	0.859554	0.862555	0.866659	0.857958	0.861449	0.876438	0.838305	0.843836	0.846061	0.841191	0.861152	0.861362	0.860536	0.855979	0.880952	0.862759	0.864588	0.864158	0.853201	0.847005	0.884484
DZ-01-16	0.845365	0.845766	0.841761	0.881248	0.859251	1	0.854596	0.850419	0.888035	0.846091	0.842785	0.846483	0.883482	0.885324	0.862249	0.860376	0.86831	0.858721	0.873959	0.888455	0.727302	0.852227	0.836011	0.895762	0.858456	0.854738	0.849252	0.858976	0.85807	0.864068	0.854185	0.876996	0.901386	0.861882	0.836283	0.836025	0.830405	0.842222	0.876145	0.844002	0.847771	0.904975	0.86101	0.853713	0.855707	0.855326	0.884653	0.874466	0.856167
DZ-01-30	0.873271	0.873866	0.844423	0.85142	0.860213	0.854596	1	0.878012	0.853361	0.873678	0.870326	0.874606	0.853304	0.853799	0.857513	0.861279	0.863106	0.893647	0.853001	0.862022	0.703214	0.868383	0.847028	0.870144	0.890946	0.86402	0.865877	0.891211	0.890111	0.852903	0.875847	0.858309	0.85565	0.86072	0.844939	0.84761	0.846524	0.856688	0.863137	0.868567	0.847441	0.854608	0.856314	0.874046	0.860243	0.85985	0.855048	0.848666	0.857471
DZ-01-36	0.950438	0.951124	0.846749	0.853233	0.86292	0.850419	0.878012	1	0.855459	0.970504	0.967109	0.951769	0.85878	0.858233	0.863213	0.864018	0.858109	0.884515	0.85489	0.893476	0.702048	0.862615	0.854449	0.859206	0.878864	0.875655	0.892117	0.879495	0.878604	0.851068	0.889749	0.862423	0.852158	0.855812	0.846962	0.855696	0.85566	0.852807	0.860786	0.908442	0.848182	0.850417	0.862088	0.879787	0.862736	0.862432	0.858861	0.849198	0.85676
DZ-01-37	0.849689	0.850109	0.838596	0.946373	0.869749	0.888035	0.853361	0.855459	1	0.85126	0.847849	0.851111	0.944741	0.950706	0.869942	0.871108	0.857168	0.85742	0.900728	0.860051	0.718436	0.857171	0.838532	0.88229	0.854352	0.849338	0.84894	0.855118	0.854322	0.864693	0.856347	0.859368	0.885833	0.872553	0.836846	0.837838	0.832589	0.836645	0.879292	0.850391	0.854775	0.874487	0.86877	0.858977	0.859334	0.859067	0.859872	0.858735	0.869987
DZ-01-58	0.946381	0.947151	0.842577	0.849225	0.85877	0.846091	0.873678	0.970504	0.85126	1	0.964467	0.947766	0.854696	0.854153	0.858998	0.859811	0.853559	0.880314	0.850739	0.889233	0.699914	0.858182	0.84999	0.854874	0.8746	0.871467	0.888596	0.875248	0.874603	0.846925	0.885576	0.85795	0.847753	0.851443	0.842775	0.851438	0.851536	0.848607	0.856519	0.904495	0.843721	0.845931	0.857742	0.875489	0.858349	0.858136	0.854713	0.845196	0.852443
DZ-01-71B	0.942861	0.943679	0.83917	0.84598	0.855356	0.842785	0.870326	0.967109	0.847849	0.964467	1	0.944107	0.851809	0.850567	0.855497	0.8563	0.850258	0.876777	0.847115	0.885689	0.695042	0.854756	0.846676	0.851476	0.871171	0.867947	0.888757	0.871798	0.870947	0.843371	0.882045	0.854672	0.844461	0.848078	0.83938	0.847966	0.847982	0.845091	0.85307	0.901089	0.840355	0.842565	0.854312	0.872052	0.854959	0.854669	0.851192	0.841542	0.848994
DZ-01-86	0.970903	0.971605	0.843385	0.851225	0.863378	0.846483	0.874606	0.951769	0.851111	0.947766	0.944107	1	0.854476	0.854337	0.861843	0.864503	0.855858	0.880353	0.855733	0.89674	0.703607	0.860731	0.847255	0.856316	0.874075	0.875262	0.893131	0.874662	0.873736	0.848893	0.88849	0.860262	0.848323	0.854386	0.842674	0.851679	0.854903	0.845961	0.856945	0.909133	0.846909	0.847776	0.860628	0.87413	0.862622	0.862316	0.859044	0.845609	0.854947
DZ-01-91	0.852983	0.853466	0.841745	0.941453	0.870472	0.883482	0.853304	0.85878	0.944741	0.854696	0.851809	0.854476	1	0.966532	0.867639	0.871747	0.859739	0.854366	0.905286	0.859286	0.722489	0.855222	0.840184	0.876541	0.854796	0.851011	0.850669	0.855438	0.854517	0.863343	0.857589	0.859221	0.879483	0.870437	0.839479	0.840829	0.834592	0.838448	0.876935	0.852284	0.854978	0.869313	0.866429	0.859058	0.858209	0.857921	0.857017	0.854531	0.868089
DZ-01-101	0.853047	0.853553	0.842388	0.945827	0.873085	0.885324	0.853799	0.858233	0.950706	0.854153	0.850567	0.854337	0.966532	1	0.87019	0.874241	0.861368	0.855043	0.909889	0.859765	0.721958	0.85678	0.841565	0.878158	0.855559	0.851942	0.851345	0.856273	0.855617	0.866285	0.858836	0.861414	0.881725	0.872626	0.840247	0.841487	0.836261	0.840007	0.881473	0.853224	0.858017	0.871745	0.868914	0.860416	0.860884	0.860634	0.859693	0.85666	0.870759
DZ-01-102	0.860384	0.860911	0.838594	0.864859	0.882361	0.862249	0.857513	0.863213	0.869942	0.858998	0.855497	0.861843	0.867639	0.87019	1	0.883947	0.859314	0.865774	0.873676	0.854389	0.705051	0.859568	0.846229	0.867929	0.864437	0.855897	0.858002	0.864991	0.864142	0.867343	0.865288	0.857876	0.863546	0.890673	0.84034	0.840591	0.839375	0.842737	0.869685	0.858005	0.860653	0.858245	0.971382	0.863722	0.86778	0.867517	0.855101	0.847162	0.881836
DZ-01-104	0.862933	0.863461	0.840024	0.868177	0.971746	0.860376	0.861279	0.864018	0.871108	0.859811	0.8563	0.864503	0.871747	0.874241	0.883947	1	0.86833	0.866186	0.879082	0.859401	0.706287	0.861448	0.854939	0.864007	0.861057	0.871989	0.862728	0.861721	0.860853	0.863964	0.868219	0.859509	0.862735	0.877726	0.838724	0.843569	0.847292	0.842045	0.862523	0.862581	0.862166	0.857639	0.882726	0.864079	0.865987	0.865705	0.854523	0.8484	0.885924
DZ-01-117	0.854303	0.854673	0.841169	0.851758	0.866607	0.86831	0.863106	0.858109	0.857168	0.853559	0.850258	0.855858	0.859739	0.861368	0.859314	0.86833	1	0.868996	0.864228	0.857964	0.705238	0.863537	0.853511	0.867332	0.865436	0.86302	0.856336	0.866055	0.864876	0.871102	0.86836	0.869439	0.868872	0.863611	0.83723	0.836005	0.845987	0.841179	0.8629	0.856587	0.861355	0.874001	0.858224	0.86154	0.863197	0.862867	0.869082	0.86606	0.858901
DZ-01-1108	0.878939	0.879491	0.840185	0.850452	0.864746	0.858721	0.893647	0.884515	0.85742	0.880314	0.876777	0.880353	0.854366	0.855043	0.865774	0.866186	0.868996	1	0.85831	0.864962	0.70499	0.864828	0.847753	0.874078	0.904624	0.868859	0.870855	0.905269	0.904447	0.859472	0.88661	0.861347	0.860297	0.863433	0.838988	0.842606	0.850381	0.846992	0.873685	0.877809	0.847423	0.859034	0.864669	0.87147	0.866397	0.866207	0.861413	0.856009	0.858673
DZ-01-1122	0.854125	0.854539	0.840185	0.900854	0.877529	0.873959	0.853001	0.85489	0.900728	0.850739	0.847115	0.855733	0.905286	0.909889	0.873676	0.879082	0.864228	0.85831	1	0.860515	0.714701	0.855808	0.840917	0.868254	0.856729	0.851834	0.850835	0.857305	0.856355	0.863639	0.858496	0.862241	0.873441	0.873064	0.838796	0.838298	0.834732	0.839455	0.884065	0.85142	0.857247	0.869377	0.87252	0.859223	0.8613	0.861111	0.858872	0.855007	0.870528
DZ-01-1130	0.895168	0.895648	0.841419	0.856717	0.857975	0.888455	0.862022	0.893476	0.860051	0.889233	0.885689	0.89674	0.859286	0.859765	0.854389	0.859401	0.857964	0.864962	0.860515	1	0.708033	0.857531	0.844498	0.868508	0.866585	0.863586	0.868957	0.867146	0.866195	0.85328	0.869344	0.86721	0.870072	0.856362	0.838908	0.848605	0.843312	0.841813	0.85484	0.873767	0.845002	0.875673	0.853257	0.859039	0.859878	0.859596	0.867261	0.857076	0.856075
DZ-01-1167	0.701365	0.702333	0.695082	0.716596	0.706384	0.727302	0.703214	0.702048	0.718436	0.699914	0.695042	0.703607	0.722489	0.721958	0.705051	0.706287	0.705238	0.70499	0.714701	0.708033	1	0.706066	0.687257	0.718661	0.706865	0.704261	0.698932	0.70619	0.705451	0.705306	0.707036	0.713311	0.716778	0.708438	0.684139	0.685939	0.688435	0.687623	0.712191	0.702053	0.693979	0.722962	0.706948	0.705359	0.702894	0.703496	0.72036	0.707865	0.703886
DZ-01-1193	0.859011	0.859481	0.851255	0.85489	0.860108	0.852227	0.868383	0.862615	0.857171	0.858182	0.854756	0.860731	0.855222	0.85678	0.859568	0.861448	0.863537	0.864828	0.855808	0.857531	0.706066	1	0.848328	0.861354	0.86352	0.866467	0.857507	0.863957	0.862769	0.855446	0.867015	0.857924	0.852766	0.868051	0.855346	0.853843	0.841815	0.853645	0.851391	0.856996	0.849739	0.855696	0.858687	0.870283	0.854288	0.854015	0.857319	0.844696	0.859294
DZ-01-1217	0.845895	0.846279	0.837332	0.837075	0.853772	0.836011	0.847028	0.854449	0.838532	0.84999	0.846676	0.847255	0.840184	0.841565	0.846229	0.854939	0.853511	0.847753	0.840917	0.844498	0.687257	0.848328	1	0.846375	0.847005	0.856309	0.84407	0.84751	0.846443	0.836703	0.847608	0.834932	0.843434	0.849564	0.838621	0.846455	0.879342	0.849459	0.844006	0.846064	0.842425	0.836518	0.845298	0.850233	0.84203	0.841703	0.834509	0.835733	0.837363
DZ-01-1225	0.854843	0.855282	0.847507	0.875264	0.862738	0.895762	0.870144	0.859206	0.88229	0.854874	0.851476	0.856316	0.876541	0.878158	0.867929	0.864007	0.867332	0.874078	0.868254	0.868508	0.718661	0.861354	0.846375	1	0.886552	0.860559	0.849546	0.887026	0.886022	0.862972	0.867718	0.859098	0.887028	0.871766	0.84381	0.841518	0.843212	0.842925	0.8807	0.849679	0.849074	0.876411	0.866959	0.858394	0.861983	0.861639	0.85797	0.863569	0.861679
DZ-01-1233	0.872614	0.87315	0.838343	0.851124	0.859848	0.858456	0.890946	0.878864	0.854352	0.8746	0.871171	0.874075	0.854796	0.855559	0.864437	0.861057	0.865436	0.904624	0.856729	0.866585	0.706865	0.86352	0.847005	0.886552	1	0.871384	0.868634	0.970538	0.969505	0.862931	0.879366	0.855993	0.85768	0.862648	0.837695	0.838083	0.845947	0.845206	0.898597	0.874312	0.849009	0.856417	0.863498	0.869179	0.861274	0.860942	0.856103	0.850835	0.858252
DZ-01-1268	0.873966	0.874495	0.849519	0.848673	0.870818	0.854738	0.86402	0.875655	0.849338	0.871467	0.867947	0.875262	0.851011	0.851942	0.855897	0.871989	0.86302	0.868859	0.851834	0.863586	0.704261	0.866467	0.856309	0.860559	0.871384	1	0.876507	0.8721	0.87124	0.849455	0.866972	0.857643	0.853673	0.861471	0.849754	0.860856	0.850457	0.854797	0.852828	0.876004	0.849072	0.855605	0.854915	0.875394	0.854123	0.853846	0.853405	0.846423	0.857041
DZ-01-1277	0.891851	0.892466	0.836685	0.848494	0.86161	0.849252	0.865877	0.892117	0.84894	0.888596	0.888757	0.893131	0.850669	0.851345	0.858002	0.862728	0.856336	0.870855	0.850835	0.868957	0.698932	0.857507	0.84407	0.849546	0.868634	0.876507	1	0.869243	0.868365	0.849031	0.884164	0.858293	0.849706	0.854545	0.836034	0.843128	0.844501	0.842319	0.857053	0.916018	0.848639	0.848451	0.856966	0.874634	0.852601	0.852254	0.855647	0.840003	0.855203
DZ-01-1288	0.873191	0.873716	0.838904	0.851757	0.860366	0.858976	0.891211	0.879495	0.855118	0.875248	0.871798	0.874662	0.855438	0.856273	0.864991	0.861721	0.866055	0.905269	0.857305	0.867146	0.70619	0.863957	0.84751	0.887026	0.970538	0.8721	0.869243	1	0.970251	0.863725	0.880115	0.856432	0.858165	0.863149	0.838296	0.838695	0.84674	0.845928	0.899258	0.875045	0.849591	0.85691	0.864076	0.869913	0.861837	0.861614	0.856837	0.85166	0.858801
DZ-01-1292	0.872358	0.872982	0.838013	0.851007	0.859554	0.85807	0.890111	0.878604	0.854322	0.874603	0.870947	0.873736	0.854517	0.855617	0.864142	0.860853	0.864876	0.904447	0.856355	0.866195	0.705451	0.862769	0.846443	0.886022	0.969505	0.87124	0.868365	0.970251	1	0.863123	0.87932	0.855263	0.857121	0.862246	0.837375	0.837722	0.846068	0.845201	0.898431	0.874364	0.848574	0.855811	0.863201	0.869167	0.860822	0.860666	0.856208	0.851211	0.8579
DZ-01-1293	0.847558	0.848042	0.833386	0.86103	0.862555	0.864068	0.852903	0.851068	0.864693	0.846925	0.843371	0.848893	0.863343	0.866285	0.867343	0.863964	0.871102	0.859472	0.863639	0.85328	0.705306	0.855446	0.836703	0.862972	0.862931	0.849455	0.849031	0.863725	0.863123	1	0.862039	0.876046	0.860444	0.867061	0.830828	0.835174	0.832474	0.833817	0.865569	0.848424	0.856978	0.870871	0.866402	0.856885	0.879778	0.879522	0.867712	0.855845	0.859262
DZ-01-1310	0.887119	0.887699	0.843056	0.854585	0.866659	0.854185	0.875847	0.889749	0.856347	0.885576	0.882045	0.88849	0.857589	0.858836	0.865288	0.868219	0.86836	0.88661	0.858496	0.869344	0.707036	0.867015	0.847608	0.867718	0.879366	0.866972	0.884164	0.880115	0.87932	0.862039	1	0.867949	0.856179	0.865116	0.840824	0.840492	0.842567	0.846353	0.863603	0.886775	0.852942	0.859889	0.864357	0.876176	0.85958	0.859442	0.868214	0.854307	0.858829
DZ-01-1311	0.858578	0.858993	0.838764	0.856804	0.857958	0.876996	0.858309	0.862423	0.859368	0.85795	0.854672	0.860262	0.859221	0.861414	0.857876	0.859509	0.869439	0.861347	0.862241	0.86721	0.713311	0.857924	0.834932	0.859098	0.855993	0.857643	0.858293	0.856432	0.855263	0.876046	0.867949	1	0.864934	0.858696	0.834279	0.836638	0.831623	0.843833	0.854954	0.856083	0.85112	0.889873	0.856962	0.860292	0.86099	0.860664	0.906107	0.864859	0.85105
DZ-01-1312	0.846897	0.847317	0.841498	0.874877	0.861449	0.901386	0.85565	0.852158	0.885833	0.847753	0.844461	0.848323	0.879483	0.881725	0.863546	0.862735	0.868872	0.860297	0.873441	0.870072	0.716778	0.852766	0.843434	0.887028	0.85768	0.853673	0.849706	0.858165	0.857121	0.860444	0.856179	0.864934	1	0.8628	0.833905	0.833096	0.837501	0.839	0.882758	0.84689	0.857577	0.899982	0.86261	0.85923	0.853888	0.853568	0.86656	0.894419	0.856558
DZ-01-1318	0.853105	0.85359	0.845595	0.869486	0.876438	0.861882	0.86072	0.855812	0.872553	0.851443	0.848078	0.854386	0.870437	0.872626	0.890673	0.877726	0.863611	0.863433	0.873064	0.856362	0.708438	0.868051	0.849564	0.871766	0.862648	0.861471	0.854545	0.863149	0.862246	0.867061	0.865116	0.858696	0.8628	1	0.843421	0.843691	0.841049	0.846026	0.85948	0.85294	0.853848	0.85613	0.889646	0.867696	0.864451	0.864094	0.852186	0.854163	0.874777
DZ-01-1336	0.841192	0.841637	0.912122	0.83505	0.838305	0.836283	0.844939	0.846962	0.836846	0.842775	0.83938	0.842674	0.839479	0.840247	0.84034	0.838724	0.83723	0.838988	0.838796	0.838908	0.684139	0.855346	0.838621	0.84381	0.837695	0.849754	0.836034	0.838296	0.837375	0.830828	0.840824	0.834279	0.833905	0.843421	1	0.884905	0.833507	0.878043	0.836979	0.838923	0.82636	0.831126	0.839365	0.838942	0.835702	0.835369	0.828058	0.826906	0.832859
DZ-01-1344	0.850203	0.850712	0.87764	0.835597	0.843836	0.836025	0.84761	0.855696	0.837838	0.851438	0.847966	0.851679	0.840829	0.841487	0.840591	0.843569	0.836005	0.842606	0.838298	0.848605	0.685939	0.853843	0.846455	0.841518	0.838083	0.860856	0.843128	0.838695	0.837722	0.835174	0.840492	0.836638	0.833096	0.843691	0.884905	1	0.840137	0.868498	0.830932	0.841911	0.826762	0.832184	0.839648	0.846345	0.836906	0.836702	0.828122	0.82504	0.836416
DZ-01-D4	0.853694	0.854202	0.830603	0.829492	0.846061	0.830405	0.846524	0.85566	0.832589	0.851536	0.847982	0.854903	0.834592	0.836261	0.839375	0.847292	0.845987	0.850381	0.834732	0.843312	0.688435	0.841815	0.879342	0.843212	0.845947	0.850457	0.844501	0.84674	0.846068	0.832474	0.842567	0.831623	0.837501	0.841049	0.833507	0.840137	1	0.843286	0.836485	0.848453	0.835552	0.830618	0.838521	0.846811	0.838514	0.838379	0.830674	0.835106	0.837204
DZ-01-18	0.84455	0.845096	0.868376	0.836068	0.841191	0.842222	0.856688	0.852807	0.836645	0.848607	0.845091	0.845961	0.838448	0.840007	0.842737	0.842045	0.841179	0.846992	0.839455	0.841813	0.687623	0.853645	0.849459	0.842925	0.845206	0.854797	0.842319	0.845928	0.845201	0.833817	0.846353	0.843833	0.839	0.846026	0.878043	0.868498	0.843286	1	0.841015	0.847645	0.830318	0.839744	0.841878	0.847735	0.837862	0.837558	0.839901	0.836979	0.834041
DZ-01-46	0.855604	0.856074	0.841009	0.876344	0.861152	0.876145	0.863137	0.860786	0.879292	0.856519	0.85307	0.856945	0.876935	0.881473	0.869685	0.862523	0.8629	0.873685	0.884065	0.85484	0.712191	0.851391	0.844006	0.8807	0.898597	0.852828	0.857053	0.899258	0.898431	0.865569	0.863603	0.854954	0.882758	0.85948	0.836979	0.830932	0.836485	0.841015	1	0.854937	0.856515	0.878047	0.868849	0.857483	0.858808	0.858673	0.863799	0.862781	0.856236
DZ-01-99	0.907906	0.908571	0.83991	0.850823	0.861362	0.844002	0.868567	0.908442	0.850391	0.904495	0.901089	0.909133	0.852284	0.853224	0.858005	0.862581	0.856587	0.877809	0.85142	0.873767	0.702053	0.856996	0.846064	0.849679	0.874312	0.876004	0.916018	0.875045	0.874364	0.848424	0.886775	0.856083	0.84689	0.85294	0.838923	0.841911	0.848453	0.847645	0.854937	1	0.844964	0.843444	0.857059	0.873556	0.855184	0.854992	0.852274	0.842559	0.854084
DZ-01-136	0.845376	0.845746	0.829373	0.850761	0.860536	0.847771	0.847441	0.848182	0.854775	0.843721	0.840355	0.846909	0.854978	0.858017	0.860653	0.862166	0.861355	0.847423	0.857247	0.845002	0.693979	0.849739	0.842425	0.849074	0.849009	0.849072	0.848639	0.849591	0.848574	0.856978	0.852942	0.85112	0.857577	0.853848	0.82636	0.826762	0.835552	0.830318	0.856515	0.844964	1	0.851358	0.859831	0.854719	0.848583	0.84831	0.851352	0.847817	0.861045
DZ-01-147	0.846065	0.846445	0.839013	0.864664	0.855979	0.904975	0.854608	0.850417	0.874487	0.845931	0.842565	0.847776	0.869313	0.871745	0.858245	0.857639	0.874001	0.859034	0.869377	0.875673	0.722962	0.855696	0.836518	0.876411	0.856417	0.855605	0.848451	0.85691	0.855811	0.870871	0.859889	0.889873	0.899982	0.85613	0.831126	0.832184	0.830618	0.839744	0.878047	0.843444	0.851358	1	0.857416	0.852803	0.855163	0.854909	0.917763	0.88616	0.850913
DZ-01-179	0.859089	0.859592	0.837309	0.863584	0.880952	0.86101	0.856314	0.862088	0.86877	0.857742	0.854312	0.860628	0.866429	0.868914	0.971382	0.882726	0.858224	0.864669	0.87252	0.853257	0.706948	0.858687	0.845298	0.866959	0.863498	0.854915	0.856966	0.864076	0.863201	0.866402	0.864357	0.856962	0.86261	0.889646	0.839365	0.839648	0.838521	0.841878	0.868849	0.857059	0.859831	0.857416	1	0.862855	0.866854	0.866663	0.854179	0.84618	0.880834
DZ-01-406	0.872838	0.873397	0.84201	0.858927	0.862759	0.853713	0.874046	0.879787	0.858977	0.875489	0.872052	0.87413	0.859058	0.860416	0.863722	0.864079	0.86154	0.87147	0.859223	0.859039	0.705359	0.870283	0.850233	0.858394	0.869179	0.875394	0.874634	0.869913	0.869167	0.856885	0.876176	0.860292	0.85923	0.867696	0.838942	0.846345	0.846811	0.847735	0.857483	0.873556	0.854719	0.852803	0.862855	1	0.859421	0.859097	0.852363	0.847858	0.862882
DZ-01-192	0.861251	0.861721	0.835718	0.857756	0.864588	0.855707	0.860243	0.862736	0.859334	0.858349	0.854959	0.862622	0.858209	0.860884	0.86778	0.865987	0.863197	0.866397	0.8613	0.859878	0.702894	0.854288	0.84203	0.861983	0.861274	0.854123	0.852601	0.861837	0.860822	0.879778	0.85958	0.86099	0.853888	0.864451	0.835702	0.836906	0.838514	0.837862	0.858808	0.855184	0.848583	0.855163	0.866854	0.859421	1	0.971868	0.858605	0.855704	0.862232
DZ-01-485	0.860781	0.861316	0.835364	0.85741	0.864158	0.855326	0.85985	0.862432	0.859067	0.858136	0.854669	0.862316	0.857921	0.860634	0.867517	0.865705	0.862867	0.866207	0.861111	0.859596	0.703496	0.854015	0.841703	0.861639	0.860942	0.853846	0.852254	0.861614	0.860666	0.879522	0.859442	0.860664	0.853568	0.864094	0.835369	0.836702	0.838379	0.837558	0.858673	0.854992	0.84831	0.854909	0.866663	0.859097	0.971868	1	0.858348	0.855503	0.861934
DZ-01-196	0.857753	0.858255	0.8346	0.853333	0.853201	0.884653	0.855048	0.858861	0.859872	0.854713	0.851192	0.859044	0.857017	0.859693	0.855101	0.854523	0.869082	0.861413	0.858872	0.867261	0.72036	0.857319	0.834509	0.85797	0.856103	0.853405	0.855647	0.856837	0.856208	0.867712	0.868214	0.906107	0.86656	0.852186	0.828058	0.828122	0.830674	0.839901	0.863799	0.852274	0.851352	0.917763	0.854179	0.852363	0.858605	0.858348	1	0.870766	0.845544
DZ-01-199	0.844372	0.844903	0.828988	0.849859	0.847005	0.874466	0.848666	0.849198	0.858735	0.845196	0.841542	0.845609	0.854531	0.85666	0.847162	0.8484	0.86606	0.856009	0.855007	0.857076	0.707865	0.844696	0.835733	0.863569	0.850835	0.846423	0.840003	0.85166	0.851211	0.855845	0.854307	0.864859	0.894419	0.854163	0.826906	0.82504	0.835106	0.836979	0.862781	0.842559	0.847817	0.88616	0.84618	0.847858	0.855704	0.855503	0.870766	1	0.842011
DZ-01-247	0.853516	0.854043	0.833532	0.868585	0.884484	0.856167	0.857471	0.85676	0.869987	0.852443	0.848994	0.854947	0.868089	0.870759	0.881836	0.885924	0.858901	0.858673	0.870528	0.856075	0.703886	0.859294	0.837363	0.861679	0.858252	0.857041	0.855203	0.858801	0.8579	0.859262	0.858829	0.85105	0.856558	0.874777	0.832859	0.836416	0.837204	0.834041	0.856236	0.854084	0.861045	0.850913	0.880834	0.862882	0.862232	0.861934	0.845544	0.842011	1
DZ-01-252	0.847865	0.848296	0.836709	0.870087	0.874913	0.861677	0.851658	0.852515	0.87488	0.848011	0.844709	0.849565	0.87189	0.874896	0.8769	0.87671	0.868341	0.854913	0.869815	0.851351	0.707928	0.854995	0.838583	0.871418	0.853568	0.850696	0.853322	0.854067	0.852934	0.863211	0.856973	0.854197	0.867762	0.870519	0.831317	0.831392	0.834604	0.833932	0.866027	0.853411	0.86519	0.861148	0.876057	0.856428	0.863045	0.862773	0.854492	0.851999	0.88942
DZ-01-255	0.869396	0.869853	0.842402	0.853532	0.863327	0.86076	0.891764	0.875187	0.856629	0.870798	0.867412	0.870835	0.857459	0.858411	0.864302	0.864671	0.87088	0.904482	0.858534	0.865125	0.707343	0.86405	0.84748	0.890703	0.951945	0.869307	0.864541	0.952427	0.951409	0.868764	0.882738	0.863538	0.860446	0.865215	0.840799	0.841322	0.844314	0.847539	0.893628	0.869698	0.853341	0.859655	0.863401	0.868234	0.864351	0.864062	0.860986	0.85369	0.856408
DZ-01-1380	0.852213	0.852659	0.835643	0.8531	0.860399	0.886708	0.849829	0.852701	0.855385	0.848321	0.8449	0.853767	0.857093	0.858538	0.862672	0.86205	0.864209	0.855744	0.858846	0.859819	0.718334	0.854658	0.830664	0.876141	0.851319	0.853373	0.848637	0.851847	0.850885	0.867687	0.862807	0.87458	0.862532	0.855894	0.82848	0.826325	0.829505	0.837223	0.859468	0.849183	0.847324	0.882103	0.861785	0.848919	0.858313	0.858038	0.896193	0.858827	0.855802
DZ-01-1365	0.85033	0.850707	0.842154	0.8499	0.859868	0.854161	0.867063	0.854524	0.854131	0.850041	0.846645	0.852051	0.850955	0.852287	0.858406	0.861344	0.859148	0.86475	0.854905	0.856081	0.701991	0.878942	0.842173	0.861286	0.861061	0.863749	0.859133	0.86148	0.860258	0.85461	0.861106	0.857483	0.854276	0.86315	0.844474	0.843023	0.836001	0.846906	0.857243	0.853773	0.849519	0.857518	0.857562	0.863617	0.853063	0.852759	0.860163	0.849175	0.859932
DZ-01-296	0.871165	0.871488	0.836747	0.849694	0.858185	0.856948	0.889046	0.877391	0.853059	0.873118	0.869666	0.872506	0.85345	0.854205	0.862988	0.859672	0.864002	0.903158	0.855371	0.865096	0.705117	0.861961	0.845414	0.884944	0.968095	0.869866	0.867084	0.968623	0.967644	0.861631	0.878029	0.854606	0.856176	0.861083	0.836217	0.836617	0.844625	0.843813	0.897069	0.872925	0.847762	0.855055	0.862176	0.867833	0.859787	0.859642	0.85474	0.849553	0.856837
DZ-01-979	0.852288	0.852791	0.832672	0.868917	0.878098	0.854965	0.844804	0.851723	0.86847	0.847414	0.843923	0.853749	0.868971	0.872064	0.869749	0.879831	0.860347	0.849943	0.870379	0.847515	0.703434	0.852701	0.835587	0.854533	0.843519	0.84986	0.853939	0.844131	0.843176	0.860281	0.854266	0.855022	0.858803	0.862669	0.8282	0.829565	0.829667	0.832254	0.860647	0.852146	0.854992	0.852545	0.86889	0.850625	0.859734	0.859445	0.854326	0.843365	0.878056
DZ-01-992	0.871292	0.871728	0.83481	0.851606	0.854576	0.866742	0.866658	0.874628	0.856614	0.870269	0.866988	0.872735	0.855491	0.856599	0.857949	0.856081	0.865661	0.884514	0.853299	0.864299	0.706788	0.856461	0.837034	0.866127	0.896822	0.857467	0.867579	0.89749	0.896574	0.869377	0.86902	0.862771	0.858588	0.857824	0.83517	0.83537	0.840794	0.837968	0.869412	0.876945	0.845526	0.864266	0.85704	0.861311	0.867155	0.866943	0.86364	0.858906	0.858675
DZ-01-993	0.858192	0.858714	0.853056	0.86974	0.860865	0.877925	0.8644	0.862643	0.873849	0.858425	0.854906	0.859582	0.873007	0.87519	0.861724	0.861944	0.857575	0.866505	0.863103	0.857996	0.71848	0.877982	0.848367	0.915248	0.87159	0.858428	0.854063	0.872209	0.871337	0.857543	0.865645	0.861329	0.87212	0.866792	0.849512	0.845838	0.842244	0.854671	0.869821	0.853962	0.84274	0.865764	0.8608	0.862463	0.860644	0.86036	0.861885	0.852435	0.858674
DZ-01-999	0.843915	0.844175	0.839305	0.873517	0.864156	0.907532	0.862886	0.848853	0.884653	0.844246	0.840968	0.845596	0.878964	0.880649	0.86438	0.865823	0.872994	0.864898	0.87937	0.872457	0.721684	0.855567	0.843049	0.892112	0.862902	0.853094	0.847784	0.86334	0.862042	0.861937	0.856965	0.867049	0.926485	0.865836	0.83764	0.834502	0.836282	0.842028	0.888634	0.843263	0.857644	0.911547	0.86351	0.85778	0.853153	0.852831	0.869176	0.891428	0.859134
DZ-01-1012	0.867001	0.867455	0.84894	0.86735	0.871207	0.866164	0.868258	0.870365	0.869277	0.865983	0.86255	0.86849	0.871212	0.872472	0.870566	0.872756	0.861375	0.86794	0.866451	0.865528	0.709392	0.872217	0.850677	0.867052	0.868885	0.869322	0.868503	0.869569	0.868621	0.862918	0.868998	0.860726	0.864225	0.872589	0.845605	0.846695	0.839886	0.852065	0.866725	0.870203	0.853824	0.864295	0.86978	0.86529	0.85903	0.858835	0.860174	0.850887	0.863991
DZ-01-1020	0.877714	0.878189	0.839026	0.849296	0.863506	0.857526	0.892747	0.883446	0.856217	0.879058	0.875666	0.879259	0.853252	0.853722	0.864653	0.865058	0.867978	0.97299	0.857253	0.863931	0.706288	0.864179	0.84699	0.873263	0.903904	0.867853	0.869957	0.904462	0.903441	0.858409	0.885593	0.860721	0.859431	0.862491	0.838142	0.841615	0.849322	0.846029	0.872754	0.87678	0.846705	0.858336	0.863794	0.870527	0.865564	0.865322	0.860353	0.854844	0.857802
DZ-01-2138	0.970365	0.971021	0.842705	0.850419	0.862852	0.845859	0.874061	0.95065	0.849853	0.946501	0.943058	0.971029	0.853313	0.853265	0.860882	0.863456	0.854903	0.879238	0.854561	0.895511	0.706174	0.85978	0.846542	0.85553	0.873468	0.87439	0.892251	0.873764	0.872712	0.848063	0.887556	0.859483	0.847734	0.853841	0.841753	0.850865	0.85393	0.84493	0.856167	0.908132	0.846043	0.846985	0.859794	0.873261	0.861895	0.861429	0.858234	0.844684	0.854283
DZ-01-348	0.846316	0.846673	0.830004	0.851406	0.861201	0.84834	0.848029	0.849015	0.855425	0.844559	0.841165	0.847672	0.855571	0.858661	0.861187	0.862771	0.861852	0.848375	0.857689	0.845605	0.694109	0.850204	0.842962	0.849624	0.84964	0.849759	0.849359	0.850297	0.849381	0.857672	0.853727	0.85154	0.857993	0.854444	0.826926	0.827366	0.836312	0.831012	0.857113	0.845778	0.971015	0.851752	0.860347	0.855506	0.849161	0.848923	0.852056	0.848539	0.861624
DZ-01-383	0.967956	0.968712	0.842599	0.850592	0.862737	0.846006	0.873234	0.949628	0.85066	0.945571	0.942009	0.969024	0.853796	0.853953	0.86162	0.863905	0.855268	0.879431	0.854937	0.895143	0.704978	0.859865	0.84669	0.855715	0.873011	0.874503	0.891984	0.873779	0.873101	0.849029	0.887771	0.859504	0.848088	0.85407	0.841907	0.850799	0.854505	0.845566	0.856743	0.907986	0.848239	0.847345	0.860652	0.873737	0.861926	0.861709	0.858907	0.845794	0.854767
DZ-01-392	0.855329	0.855858	0.843955	0.855085	0.864576	0.859686	0.867685	0.859692	0.859395	0.855465	0.852006	0.856803	0.857254	0.858596	0.861994	0.865835	0.863744	0.867006	0.857049	0.855559	0.704027	0.869934	0.845191	0.868031	0.865132	0.868944	0.853541	0.865787	0.865032	0.861824	0.865222	0.859824	0.863361	0.869606	0.844401	0.847707	0.839617	0.846441	0.856438	0.854044	0.853551	0.861413	0.861077	0.867636	0.857409	0.857168	0.855463	0.848454	0.861832
DZ-01-513	0.865335	0.865772	0.842594	0.854556	0.854994	0.856604	0.889091	0.870953	0.857481	0.866994	0.863492	0.866072	0.856935	0.859091	0.860073	0.855691	0.863307	0.904395	0.852626	0.859123	0.703589	0.866545	0.84899	0.878924	0.899822	0.861377	0.85679	0.900326	0.899661	0.855434	0.877281	0.856459	0.858054	0.866476	0.839406	0.844183	0.848204	0.845926	0.864372	0.863518	0.845972	0.8535	0.858978	0.869368	0.85674	0.856403	0.852019	0.851691	0.853794
DZ-01-517	0.844072	0.84441	0.834207	0.851079	0.854427	0.87119	0.858491	0.847609	0.85692	0.843261	0.839836	0.845605	0.854472	0.855491	0.859256	0.855812	0.866896	0.857957	0.852074	0.854465	0.705161	0.856811	0.836068	0.859942	0.859273	0.855231	0.847021	0.859857	0.858807	0.868073	0.863794	0.878355	0.862483	0.856976	0.836701	0.831604	0.824708	0.838432	0.854721	0.845199	0.856808	0.877894	0.858259	0.855034	0.85869	0.858449	0.880602	0.861286	0.856819
DZ-01-1606	0.869912	0.870391	0.842631	0.844489	0.861136	0.84567	0.871124	0.872032	0.845942	0.867604	0.864236	0.871438	0.847933	0.84865	0.855709	0.862411	0.86402	0.870246	0.850733	0.860938	0.699308	0.864363	0.855245	0.858237	0.867041	0.880225	0.873487	0.86763	0.866578	0.848159	0.870258	0.855783	0.853173	0.857926	0.845717	0.856813	0.854855	0.850235	0.846721	0.870865	0.854883	0.848587	0.854782	0.884967	0.857268	0.856942	0.848428	0.842775	0.859325
DZ-01-527	0.866996	0.867435	0.848346	0.860886	0.863324	0.86511	0.886004	0.87075	0.86191	0.86636	0.862942	0.868506	0.863798	0.864936	0.8606	0.864635	0.86991	0.893104	0.863006	0.859189	0.708482	0.873069	0.853339	0.880133	0.891509	0.870578	0.864757	0.891993	0.890919	0.86202	0.88617	0.868393	0.864265	0.867317	0.843935	0.851862	0.849831	0.853557	0.865319	0.86671	0.852673	0.859041	0.859691	0.875103	0.861484	0.86126	0.864533	0.852074	0.858038
DZ-01-544	0.853833	0.854355	0.838629	0.850994	0.862009	0.860871	0.863727	0.858158	0.86138	0.853752	0.850363	0.855603	0.854488	0.8563	0.860801	0.863325	0.858667	0.8677	0.851141	0.851485	0.708151	0.867708	0.836819	0.865274	0.865736	0.86341	0.852287	0.866018	0.864723	0.855701	0.863938	0.861621	0.862014	0.864252	0.839278	0.83938	0.829861	0.843731	0.857877	0.849651	0.849575	0.859038	0.859904	0.860801	0.856395	0.856149	0.862946	0.844772	0.861586
DZ-01-647	0.847893	0.848345	0.830806	0.866435	0.865037	0.862468	0.841681	0.850886	0.873567	0.846509	0.843068	0.84938	0.866153	0.868463	0.868425	0.866685	0.859498	0.85286	0.868315	0.848566	0.702325	0.846284	0.836574	0.866599	0.848536	0.843659	0.844753	0.84919	0.848338	0.893673	0.859427	0.86114	0.855312	0.865577	0.828687	0.833091	0.832247	0.829575	0.860847	0.846843	0.846578	0.858574	0.867529	0.853169	0.895452	0.8951	0.858402	0.853884	0.860589
DZ-01-739	0.855247	0.855702	0.852128	0.850574	0.859273	0.852849	0.85883	0.858921	0.853007	0.854519	0.85106	0.856929	0.853178	0.854973	0.857889	0.860652	0.853757	0.858678	0.854941	0.852774	0.70269	0.8919	0.84661	0.856066	0.857972	0.859617	0.85719	0.858489	0.857427	0.849363	0.856809	0.861396	0.849785	0.864905	0.857343	0.84968	0.839175	0.86169	0.8507	0.854913	0.838944	0.849365	0.857017	0.865641	0.85204	0.851774	0.857643	0.839305	0.855221
DZ-01-801	0.875584	0.87604	0.843614	0.851274	0.861253	0.852019	0.872144	0.876526	0.854287	0.872462	0.869645	0.87696	0.85337	0.853844	0.859256	0.86241	0.858891	0.873774	0.855561	0.860448	0.704279	0.870146	0.847361	0.857466	0.86552	0.878446	0.881927	0.866189	0.865238	0.84936	0.867666	0.857879	0.852944	0.86202	0.843393	0.850964	0.841377	0.853496	0.860042	0.877738	0.848715	0.853334	0.858355	0.872752	0.850767	0.850511	0.857633	0.846312	0.856079
DZ-01-829	0.853284	0.853535	0.850258	0.851562	0.863061	0.852982	0.863469	0.857194	0.853381	0.85256	0.849237	0.855036	0.856004	0.85713	0.859296	0.864646	0.864266	0.859578	0.859271	0.856125	0.702345	0.916992	0.849147	0.858384	0.859647	0.862922	0.85701	0.860182	0.858885	0.855218	0.861238	0.85692	0.851714	0.869274	0.853732	0.848939	0.836538	0.850878	0.850758	0.855251	0.845194	0.855146	0.858446	0.869666	0.852944	0.852664	0.852465	0.84423	0.856747
DZ-01-2142	0.860315	0.860555	0.846155	0.852129	0.858685	0.851583	0.880105	0.864483	0.853853	0.859879	0.856543	0.861863	0.855091	0.855702	0.85677	0.860226	0.862664	0.874875	0.854652	0.8552	0.697171	0.871389	0.851744	0.87171	0.875652	0.870356	0.862363	0.876265	0.87511	0.850899	0.869826	0.850741	0.851888	0.859495	0.845796	0.848492	0.843189	0.849028	0.858868	0.861398	0.843624	0.849424	0.855979	0.86823	0.854432	0.854126	0.848984	0.842552	0.849585
DZ-01-1376	0.868808	0.869275	0.841819	0.850076	0.862818	0.856525	0.883571	0.873192	0.852751	0.869147	0.865484	0.870291	0.854292	0.854836	0.860763	0.863906	0.863156	0.892673	0.853103	0.859709	0.729919	0.860467	0.850977	0.877759	0.924825	0.86879	0.864928	0.925568	0.924879	0.859077	0.876104	0.853628	0.857337	0.861102	0.838115	0.843557	0.84851	0.846222	0.880725	0.867903	0.846628	0.853732	0.85996	0.86703	0.856295	0.85624	0.852441	0.849382	0.855194
DZ-01-1670	0.845981	0.846427	0.829896	0.851349	0.861133	0.848066	0.847222	0.848445	0.855404	0.844355	0.840754	0.847162	0.855362	0.858783	0.860438	0.862545	0.861055	0.847311	0.856901	0.845122	0.692921	0.849432	0.842283	0.849203	0.848912	0.84955	0.849132	0.849736	0.849185	0.857635	0.853454	0.850855	0.85769	0.85423	0.826678	0.827099	0.83595	0.830741	0.856543	0.845712	0.970334	0.851115	0.859456	0.855272	0.848267	0.848027	0.852179	0.848923	0.861359
DZ-01-1409	0.864564	0.865011	0.8435	0.855509	0.862639	0.863221	0.887561	0.869278	0.8607	0.864982	0.861512	0.865869	0.858849	0.860206	0.864095	0.864097	0.865032	0.900866	0.861926	0.8567	0.710061	0.863701	0.846298	0.870813	0.902037	0.865435	0.856177	0.902691	0.901822	0.861296	0.877649	0.861762	0.864738	0.868507	0.841358	0.838396	0.844672	0.849898	0.87957	0.865379	0.849575	0.86766	0.863189	0.865298	0.861313	0.861038	0.87684	0.861093	0.855299
DZ-01-1437	0.860307	0.860647	0.849439	0.85496	0.873601	0.844861	0.853678	0.864931	0.857528	0.860499	0.857118	0.86167	0.858332	0.860178	0.866398	0.874999	0.855902	0.857838	0.860913	0.851772	0.693457	0.848762	0.860962	0.8594	0.858768	0.858176	0.856123	0.859348	0.858309	0.85102	0.86006	0.843192	0.851309	0.863021	0.850494	0.85191	0.847234	0.849058	0.860383	0.858013	0.857164	0.842952	0.865487	0.859631	0.855586	0.855271	0.841544	0.838668	0.864395
DZ-01-1481	0.970152	0.970733	0.842858	0.850639	0.862766	0.846092	0.874168	0.951328	0.850732	0.946907	0.943478	0.971489	0.854044	0.853802	0.861544	0.864137	0.855815	0.88001	0.855392	0.896505	0.704192	0.86078	0.847255	0.856174	0.873855	0.874966	0.892722	0.874432	0.873316	0.848736	0.888249	0.860397	0.848229	0.85426	0.842523	0.851553	0.854737	0.845838	0.856787	0.908686	0.847022	0.847947	0.860585	0.874029	0.862547	0.862239	0.858773	0.845274	0.854861
DZ-01-1712	0.866526	0.866953	0.841444	0.862806	0.87109	0.85916	0.866553	0.867642	0.866748	0.863136	0.859797	0.868184	0.866131	0.867701	0.868239	0.872596	0.85741	0.866232	0.864475	0.866335	0.706213	0.8717	0.844898	0.862818	0.86713	0.865989	0.863257	0.867518	0.866293	0.852975	0.866646	0.857523	0.857389	0.873536	0.838372	0.844565	0.839495	0.845102	0.856957	0.86501	0.850823	0.859315	0.867296	0.8692	0.853754	0.853447	0.854738	0.847212	0.875406
DZ-01-1556_1	0.923573	0.924233	0.832412	0.848682	0.853531	0.837554	0.856795	0.911266	0.850614	0.907274	0.903733	0.924646	0.851684	0.852752	0.859243	0.854609	0.847289	0.862895	0.851018	0.880627	0.700384	0.854358	0.834356	0.844547	0.857693	0.858418	0.870625	0.858393	0.857618	0.842051	0.868121	0.847376	0.83801	0.851545	0.830959	0.837416	0.839579	0.833115	0.846884	0.882369	0.844213	0.841317	0.85822	0.860058	0.851737	0.851439	0.85005	0.836727	0.856193
DZ-01-1313	0.849591	0.850015	0.846825	0.85738	0.851391	0.865672	0.864705	0.85437	0.859463	0.84993	0.846566	0.851334	0.856576	0.857445	0.854776	0.852534	0.860232	0.864705	0.857009	0.858965	0.705934	0.863329	0.842301	0.904201	0.870634	0.855115	0.847554	0.870945	0.869602	0.849351	0.85484	0.854999	0.864745	0.858709	0.847855	0.845591	0.838247	0.846121	0.863623	0.849779	0.841034	0.858869	0.853875	0.852022	0.859798	0.859446	0.847313	0.852355	0.850652
DZ-01-1576	0.855863	0.856399	0.843151	0.864656	0.884147	0.851078	0.857301	0.856461	0.864859	0.852306	0.848741	0.857362	0.866719	0.867934	0.868509	0.885611	0.856796	0.856892	0.869343	0.853649	0.703836	0.861885	0.84652	0.864957	0.857012	0.860091	0.856409	0.857559	0.856743	0.854449	0.861416	0.852604	0.854708	0.873988	0.841655	0.842221	0.838729	0.841097	0.8597	0.853667	0.851771	0.851213	0.867502	0.86257	0.86049	0.860206	0.851476	0.844332	0.878194
DZ-01-1580	0.87958	0.880044	0.842656	0.855921	0.868107	0.858732	0.901316	0.883062	0.8585	0.878871	0.875437	0.880591	0.858666	0.860168	0.866748	0.869212	0.870918	0.928188	0.860087	0.866704	0.708845	0.867403	0.850519	0.884179	0.912088	0.868743	0.869447	0.912511	0.911661	0.863281	0.89419	0.862272	0.860854	0.869394	0.840282	0.841888	0.855398	0.847449	0.872369	0.879518	0.851614	0.856141	0.865754	0.875645	0.866183	0.865839	0.859325	0.854849	0.860892
DZ-01-146	0.877522	0.878039	0.840743	0.853976	0.86607	0.856825	0.899184	0.881691	0.85683	0.877441	0.873938	0.879261	0.857126	0.858294	0.865153	0.867622	0.869277	0.926979	0.858761	0.865122	0.709555	0.866268	0.849033	0.882412	0.910356	0.867102	0.868012	0.910768	0.909753	0.861389	0.892822	0.860852	0.85903	0.867683	0.838943	0.840741	0.8537	0.845871	0.870502	0.878045	0.850029	0.85471	0.864289	0.873957	0.864578	0.864358	0.857418	0.853053	0.859402
DZ-01-165	0.87693	0.877574	0.840225	0.853393	0.865595	0.856304	0.898615	0.881114	0.856286	0.87702	0.873403	0.878618	0.856507	0.857868	0.864613	0.867072	0.868587	0.926422	0.85811	0.864441	0.709642	0.86553	0.848384	0.881773	0.909713	0.866563	0.867459	0.91017	0.909345	0.860925	0.892288	0.860126	0.858427	0.867112	0.838232	0.840202	0.853235	0.845356	0.869983	0.877557	0.849396	0.854039	0.863723	0.873459	0.863987	0.863779	0.856943	0.852715	0.858847
DZ-01-173	0.844528	0.844866	0.835576	0.866814	0.870049	0.855344	0.842329	0.844675	0.867014	0.840466	0.837312	0.845752	0.868343	0.871165	0.871035	0.870903	0.855139	0.847733	0.870739	0.844367	0.705593	0.853142	0.830543	0.860224	0.845785	0.845239	0.845005	0.846127	0.844991	0.859727	0.849514	0.853887	0.862022	0.867972	0.832694	0.82783	0.82893	0.831265	0.856838	0.844422	0.851683	0.856636	0.869897	0.846572	0.859652	0.859126	0.852357	0.844743	0.875052
DZ-01-184	0.852351	0.852876	0.844665	0.858652	0.857945	0.866249	0.869041	0.858206	0.862065	0.853976	0.850734	0.854076	0.860714	0.862651	0.860363	0.859248	0.868876	0.868113	0.858969	0.8608	0.710391	0.866317	0.845812	0.867669	0.867592	0.859516	0.850381	0.86809	0.867075	0.863749	0.871097	0.886029	0.864715	0.864781	0.840965	0.841848	0.834729	0.849004	0.856607	0.850557	0.854717	0.873865	0.859446	0.858881	0.857899	0.857611	0.889333	0.858675	0.85915
DZ-01-220	0.848901	0.849427	0.833083	0.869307	0.878212	0.85947	0.84835	0.850804	0.871708	0.846662	0.843536	0.850575	0.869318	0.872301	0.872576	0.879942	0.858811	0.848559	0.875465	0.847724	0.706174	0.851202	0.836941	0.862055	0.849952	0.848784	0.852829	0.850489	0.849582	0.857895	0.853754	0.852723	0.865544	0.865853	0.829813	0.829529	0.833814	0.836417	0.864328	0.848125	0.860435	0.862143	0.871667	0.851841	0.862292	0.862093	0.854157	0.853257	0.874124
DZ-01-241	0.854608	0.855103	0.832317	0.85157	0.851101	0.881886	0.855138	0.857037	0.856747	0.852826	0.849332	0.856188	0.85483	0.856633	0.852595	0.852456	0.868492	0.860655	0.853423	0.867216	0.723664	0.857223	0.833089	0.855611	0.854979	0.855096	0.85541	0.85541	0.854405	0.866218	0.866286	0.902947	0.864146	0.850714	0.82649	0.827143	0.828256	0.836063	0.859579	0.851857	0.848917	0.918467	0.851669	0.855085	0.855989	0.855714	0.954495	0.865037	0.843739
DZ-01-297	0.863494	0.864039	0.849653	0.859553	0.862414	0.861872	0.867203	0.867066	0.861016	0.86292	0.859579	0.865103	0.862204	0.863229	0.862577	0.863765	0.860397	0.867592	0.860905	0.862392	0.704327	0.867335	0.851674	0.864249	0.866959	0.864062	0.863305	0.86758	0.866647	0.85977	0.863886	0.857352	0.859808	0.866766	0.848478	0.848119	0.8432	0.852517	0.864184	0.864629	0.846327	0.85995	0.861687	0.859654	0.857528	0.857333	0.8555	0.846301	0.85544
DZ-01-272	0.857467	0.857962	0.832047	0.854092	0.860826	0.851843	0.856398	0.859172	0.855765	0.855042	0.851762	0.859104	0.854577	0.857255	0.86406	0.862331	0.859404	0.862816	0.857758	0.856497	0.701462	0.850709	0.838501	0.858297	0.857773	0.850485	0.849242	0.85839	0.857525	0.876158	0.856068	0.857322	0.850139	0.860699	0.832161	0.833376	0.835077	0.834262	0.855145	0.851759	0.844964	0.85152	0.863185	0.855691	0.967699	0.967287	0.854971	0.8523	0.85864
DZ-01-280	0.865407	0.866074	0.841895	0.860297	0.870908	0.854966	0.866352	0.868732	0.860685	0.864563	0.861015	0.867004	0.861639	0.864322	0.869477	0.872352	0.856709	0.866522	0.860824	0.856553	0.708889	0.879619	0.846726	0.861574	0.865095	0.868989	0.864322	0.865668	0.864831	0.852535	0.866783	0.858176	0.855515	0.869892	0.844005	0.847078	0.840502	0.850753	0.857995	0.864841	0.856277	0.854857	0.868617	0.87918	0.855561	0.855352	0.852872	0.84544	0.866407
DZ-01-855	0.876467	0.877027	0.839816	0.852859	0.865125	0.855885	0.898417	0.880734	0.855823	0.8764	0.872944	0.87828	0.856151	0.857278	0.864248	0.866692	0.868406	0.925944	0.85781	0.86419	0.709775	0.865445	0.848123	0.881446	0.909482	0.866086	0.867054	0.909844	0.90874	0.860312	0.891831	0.860054	0.85816	0.86673	0.837834	0.839837	0.852685	0.844855	0.869492	0.877004	0.849135	0.853847	0.863358	0.873037	0.863681	0.863449	0.856336	0.851977	0.858472
DZ-01-295	0.85759	0.858105	0.835833	0.862021	0.879598	0.859442	0.854991	0.860735	0.867299	0.85642	0.852964	0.8593	0.865018	0.867465	0.970149	0.881352	0.85682	0.863225	0.871192	0.851933	0.707452	0.857423	0.843884	0.86562	0.862259	0.853486	0.855618	0.862722	0.861798	0.864975	0.86296	0.855752	0.86123	0.888278	0.837971	0.838287	0.837009	0.840378	0.867304	0.855636	0.858431	0.8561	0.969193	0.861341	0.865499	0.865287	0.852692	0.844721	0.879624
DZ-01-1378B	0.836947	0.837347	0.932794	0.831174	0.83546	0.833993	0.841011	0.842292	0.83352	0.837775	0.83441	0.838893	0.835282	0.836235	0.836146	0.836119	0.840517	0.835916	0.836871	0.839654	0.687076	0.853608	0.838393	0.840144	0.833683	0.848998	0.832021	0.834126	0.832903	0.830497	0.838746	0.834676	0.833118	0.840434	0.922412	0.880155	0.831751	0.873085	0.834362	0.836807	0.8276	0.835323	0.835291	0.83661	0.831937	0.831773	0.829686	0.821058	0.831544
DZ-01-1382	0.862384	0.862777	0.834042	0.842191	0.85238	0.840713	0.862874	0.865028	0.844281	0.860511	0.85715	0.864142	0.845039	0.845368	0.849823	0.853863	0.854962	0.869002	0.841838	0.855372	0.693841	0.847328	0.863929	0.860698	0.889883	0.857494	0.84814	0.890343	0.889039	0.837264	0.853635	0.836966	0.844976	0.844992	0.834153	0.841121	0.866366	0.842385	0.858321	0.854893	0.837667	0.839535	0.848986	0.849121	0.849853	0.849587	0.839597	0.833871	0.842563
DZ-01-1398B	0.852146	0.852707	0.846151	0.849983	0.86075	0.846771	0.857546	0.855027	0.85136	0.850795	0.847253	0.853985	0.852865	0.854783	0.860949	0.862072	0.852396	0.85041	0.85865	0.850344	0.703956	0.884306	0.84452	0.852631	0.853839	0.857526	0.853992	0.854305	0.853293	0.845581	0.858561	0.852229	0.846988	0.868411	0.848167	0.846142	0.834849	0.845813	0.852851	0.851063	0.843449	0.845893	0.860088	0.863884	0.848581	0.848405	0.847964	0.842604	0.853494
DZ-01-1403A	0.863146	0.863712	0.844605	0.857167	0.859693	0.861258	0.882515	0.867041	0.858171	0.862986	0.859311	0.86487	0.860071	0.86135	0.856988	0.860974	0.865982	0.889454	0.859394	0.855333	0.709363	0.869537	0.849594	0.876422	0.888026	0.866981	0.861174	0.888418	0.887517	0.858417	0.882729	0.864731	0.860544	0.863614	0.840261	0.848247	0.846188	0.849903	0.861627	0.863215	0.848976	0.855297	0.856141	0.871519	0.857674	0.857577	0.860914	0.848587	0.854612
DZ-01-1441	0.862121	0.862647	0.835585	0.855056	0.859356	0.867241	0.885702	0.866706	0.856473	0.862315	0.858915	0.863962	0.856555	0.858499	0.862279	0.86088	0.873272	0.904078	0.857415	0.857491	0.707967	0.864965	0.841393	0.879643	0.897789	0.86469	0.858701	0.89821	0.897113	0.862537	0.876923	0.871665	0.860556	0.8669	0.835621	0.840611	0.835734	0.838338	0.866542	0.858385	0.846726	0.864869	0.861424	0.86483	0.863614	0.863369	0.867944	0.853773	0.858686
DZ-01-1446A	0.863071	0.86352	0.836132	0.849733	0.8561	0.861127	0.887584	0.870307	0.851827	0.865732	0.862402	0.864951	0.850899	0.852434	0.860311	0.857659	0.862217	0.899502	0.85492	0.861971	0.704604	0.862781	0.846498	0.903884	0.927947	0.865165	0.860352	0.928296	0.92702	0.854866	0.88127	0.856259	0.854478	0.86079	0.839397	0.838577	0.846389	0.847514	0.880473	0.862157	0.846052	0.854083	0.859495	0.867349	0.855488	0.855199	0.857329	0.844822	0.855548
DZ-01-1485	0.862861	0.863426	0.844321	0.860423	0.861153	0.873875	0.867519	0.864679	0.863877	0.860443	0.856899	0.864597	0.864325	0.867216	0.860606	0.86262	0.869905	0.867167	0.860772	0.874992	0.717651	0.864063	0.838743	0.869812	0.867398	0.860165	0.859896	0.867916	0.866964	0.86671	0.872636	0.897797	0.871224	0.863454	0.839712	0.8383	0.834663	0.842351	0.862617	0.855106	0.858285	0.890784	0.859763	0.860418	0.86085	0.860642	0.909619	0.864123	0.857635
DZ-01-1496	0.922025	0.922754	0.830293	0.846398	0.850981	0.83507	0.855063	0.90931	0.848074	0.905372	0.901748	0.922994	0.849355	0.850482	0.857628	0.851782	0.844965	0.860788	0.848954	0.878855	0.699706	0.852037	0.832275	0.842292	0.855311	0.856141	0.868521	0.855776	0.855006	0.839627	0.86566	0.844568	0.835722	0.848813	0.828972	0.835415	0.837369	0.831049	0.844043	0.880025	0.842295	0.838881	0.856522	0.857611	0.849669	0.849314	0.847744	0.834405	0.854245
DZ-01-1512	0.846848	0.847278	0.827455	0.85171	0.869995	0.844221	0.845574	0.849192	0.853536	0.845788	0.84646	0.848094	0.853302	0.854714	0.870183	0.871301	0.852946	0.851837	0.856575	0.844844	0.696618	0.850144	0.835338	0.855161	0.849628	0.848757	0.850071	0.850125	0.849372	0.843302	0.853155	0.839616	0.849942	0.867056	0.824129	0.82681	0.836146	0.829232	0.848346	0.848355	0.848359	0.84501	0.869164	0.853945	0.844794	0.844542	0.837734	0.839027	0.877043
DZ-01-1531	0.839782	0.84013	0.831366	0.830483	0.83413	0.83223	0.834409	0.840725	0.832001	0.83676	0.833293	0.840836	0.835762	0.83685	0.832553	0.835033	0.838952	0.837118	0.833893	0.835892	0.684127	0.8227	0.841407	0.839963	0.8325	0.836132	0.833353	0.832801	0.831806	0.825726	0.833464	0.825427	0.845009	0.831879	0.825128	0.82479	0.84332	0.823431	0.836404	0.838943	0.839701	0.828595	0.831575	0.83759	0.835886	0.835467	0.819623	0.838435	0.821742
DZ-01-1556_2	0.920821	0.921464	0.828824	0.844922	0.849516	0.833681	0.853531	0.908762	0.847045	0.904626	0.901904	0.922367	0.848259	0.848963	0.856121	0.850825	0.844154	0.859639	0.847841	0.878021	0.69664	0.85125	0.831205	0.84111	0.854423	0.854944	0.867783	0.854993	0.853975	0.838385	0.864665	0.844272	0.834548	0.847722	0.827869	0.834227	0.836281	0.829831	0.84325	0.879198	0.841272	0.838056	0.855134	0.856584	0.848603	0.848296	0.84641	0.833061	0.85287
DZ-01-1549	0.878719	0.879375	0.84664	0.857161	0.860085	0.856534	0.893963	0.885056	0.86005	0.880801	0.877315	0.880353	0.860854	0.861662	0.860385	0.861415	0.865838	0.921028	0.859601	0.870851	0.705857	0.864019	0.851017	0.876884	0.89864	0.866598	0.870025	0.899153	0.89825	0.856841	0.891192	0.861803	0.858925	0.862917	0.845475	0.846018	0.848199	0.847864	0.870214	0.878994	0.846901	0.856479	0.859471	0.870086	0.863479	0.863221	0.857291	0.849712	0.856044
DZ-01-1551	0.861138	0.861812	0.847662	0.857275	0.860331	0.859742	0.865822	0.864932	0.858536	0.860792	0.857144	0.86314	0.860075	0.860912	0.860586	0.861631	0.858274	0.865351	0.859059	0.860231	0.708902	0.865884	0.849622	0.862353	0.865322	0.861866	0.861086	0.865568	0.864459	0.85724	0.861713	0.855706	0.857949	0.864677	0.846331	0.846103	0.840682	0.850168	0.861956	0.862367	0.844307	0.858196	0.859778	0.857272	0.85542	0.855316	0.85304	0.843617	0.853423
DZ-01-1682	0.854257	0.854593	0.849811	0.864557	0.858196	0.871536	0.864402	0.85978	0.869013	0.855307	0.852	0.855713	0.865985	0.8677	0.860723	0.858898	0.852107	0.86495	0.85691	0.854359	0.716953	0.874027	0.844123	0.909174	0.874251	0.857542	0.852474	0.874356	0.872978	0.854481	0.865211	0.85816	0.865084	0.866829	0.847759	0.844982	0.838908	0.851674	0.865955	0.851694	0.840824	0.859443	0.859681	0.859878	0.855545	0.855094	0.856992	0.845158	0.858928
DZ-01-1573A	0.849519	0.850002	0.836608	0.941102	0.869387	0.882436	0.852712	0.854316	0.95305	0.850045	0.846632	0.850853	0.937442	0.943008	0.870244	0.870343	0.855302	0.855948	0.89982	0.858233	0.72111	0.855488	0.838286	0.877792	0.853155	0.84711	0.849094	0.853624	0.852741	0.863471	0.856363	0.856963	0.880702	0.870133	0.83561	0.83762	0.831387	0.835155	0.8786	0.850527	0.852232	0.869547	0.869181	0.8584	0.858672	0.858275	0.856683	0.854711	0.870022
DZ-01-1653	0.871923	0.872449	0.844608	0.861499	0.87957	0.859294	0.86888	0.876991	0.864319	0.87256	0.869121	0.873497	0.863645	0.865677	0.870737	0.881079	0.863822	0.867399	0.864277	0.864714	0.706768	0.866989	0.84804	0.865173	0.864832	0.876697	0.871372	0.865423	0.864535	0.857392	0.868861	0.862535	0.861892	0.872738	0.845345	0.852967	0.847265	0.850789	0.857818	0.86683	0.851539	0.858138	0.869819	0.878737	0.860158	0.859899	0.854324	0.850426	0.866257
DZ-01-1593A	0.965325	0.966031	0.839212	0.84691	0.859105	0.842349	0.870384	0.946814	0.846864	0.942908	0.939686	0.966575	0.850249	0.849912	0.857654	0.860135	0.851727	0.875964	0.851544	0.892198	0.70434	0.857009	0.843239	0.852259	0.870114	0.871094	0.889831	0.870502	0.869486	0.844704	0.884289	0.856385	0.844371	0.850376	0.838816	0.847643	0.850682	0.841881	0.852878	0.904985	0.842997	0.84385	0.856585	0.870015	0.858541	0.858179	0.854806	0.841264	0.851076
DZ-01-1602	0.850938	0.851435	0.83163	0.833728	0.851731	0.83836	0.847299	0.853943	0.837323	0.849858	0.846408	0.85235	0.838866	0.84023	0.8414	0.852927	0.860106	0.850838	0.840236	0.844541	0.691902	0.843563	0.884075	0.846097	0.8456	0.856815	0.847444	0.846131	0.845225	0.839075	0.845785	0.836504	0.846538	0.8452	0.832429	0.834258	0.876006	0.843551	0.839287	0.849416	0.844618	0.835076	0.840422	0.85023	0.845463	0.845155	0.83156	0.843113	0.838257
DZ-01-300A	0.852634	0.853046	0.833302	0.835301	0.853451	0.840153	0.849418	0.855744	0.838812	0.851256	0.848014	0.854103	0.84052	0.841746	0.843165	0.854704	0.862143	0.852586	0.84201	0.846366	0.693985	0.845586	0.886136	0.847975	0.847572	0.8585	0.849013	0.847931	0.846773	0.84063	0.847502	0.838576	0.848515	0.846973	0.83413	0.836095	0.877684	0.845211	0.840984	0.850944	0.846567	0.837104	0.842262	0.851929	0.847352	0.846965	0.833119	0.84454	0.840093
DZ-01-302	0.851677	0.85212	0.837147	0.865922	0.880809	0.859681	0.846929	0.852264	0.867067	0.84785	0.844439	0.853431	0.869716	0.872302	0.87257	0.882416	0.859411	0.853443	0.871467	0.851741	0.70928	0.85395	0.838864	0.861332	0.850567	0.853062	0.846631	0.850861	0.84968	0.857031	0.852698	0.853704	0.864431	0.867703	0.830057	0.832044	0.832725	0.837283	0.861238	0.849157	0.852296	0.862255	0.871654	0.853651	0.863603	0.863266	0.853877	0.84641	0.87115
DZ-01-305	0.864466	0.865048	0.834534	0.854046	0.8642	0.854402	0.881462	0.86699	0.857274	0.862732	0.859229	0.866074	0.858267	0.859071	0.864616	0.865589	0.863167	0.892905	0.857303	0.859593	0.709041	0.857378	0.843054	0.869565	0.886921	0.858987	0.858375	0.887211	0.886114	0.855225	0.869003	0.857863	0.859378	0.863369	0.835057	0.834055	0.842985	0.839839	0.867958	0.864775	0.852885	0.856804	0.863658	0.861167	0.86041	0.860111	0.858525	0.852805	0.864231
DZ-01-306	0.875143	0.875651	0.838405	0.851523	0.863803	0.854402	0.896763	0.878914	0.854149	0.874888	0.872178	0.876573	0.854585	0.855706	0.86249	0.864899	0.866594	0.92412	0.856156	0.862357	0.70824	0.863514	0.846415	0.879734	0.907881	0.864381	0.865805	0.908102	0.906988	0.858497	0.889947	0.858149	0.856547	0.865111	0.836226	0.838134	0.850944	0.843003	0.867798	0.875279	0.847239	0.851913	0.861405	0.871059	0.861912	0.86154	0.854641	0.850231	0.856704
DZ-01-320	0.853631	0.854108	0.849869	0.845923	0.85012	0.845186	0.860376	0.858099	0.847816	0.853977	0.851221	0.855122	0.849584	0.850311	0.854965	0.851152	0.853373	0.861035	0.846268	0.848123	0.700035	0.883357	0.844348	0.849442	0.858727	0.861036	0.860511	0.859149	0.858131	0.842885	0.856789	0.852101	0.843413	0.859764	0.855938	0.847399	0.835504	0.857715	0.848648	0.853526	0.840967	0.84129	0.853906	0.864281	0.847496	0.847201	0.848513	0.832402	0.848103
DZ-01-328	0.894963	0.89562	0.839798	0.851278	0.864815	0.852446	0.869411	0.895284	0.851798	0.891072	0.887646	0.896353	0.853368	0.854307	0.86132	0.866071	0.859682	0.874217	0.853977	0.872209	0.703438	0.860994	0.847427	0.852893	0.872126	0.879873	0.964421	0.872616	0.871606	0.852253	0.887531	0.861727	0.853047	0.85783	0.839194	0.846434	0.847762	0.845581	0.860269	0.919359	0.852019	0.851868	0.860365	0.87797	0.85596	0.855655	0.858853	0.843205	0.858712
DZ-01-353	0.855714	0.856174	0.834212	0.847788	0.860415	0.841465	0.853879	0.854842	0.849552	0.850508	0.847109	0.856925	0.849245	0.851548	0.859028	0.861456	0.8525	0.857432	0.852069	0.845829	0.70153	0.852413	0.846738	0.850175	0.853747	0.852336	0.848142	0.854027	0.852874	0.851014	0.85148	0.844779	0.846225	0.863293	0.835841	0.829649	0.845156	0.838098	0.845275	0.855522	0.850564	0.843454	0.857973	0.851094	0.859079	0.858561	0.847352	0.84113	0.858255
DZ-01-354	0.861383	0.861935	0.847427	0.855493	0.865026	0.863061	0.884585	0.867608	0.85837	0.863335	0.859844	0.86301	0.857983	0.858949	0.866471	0.866128	0.865035	0.888339	0.858826	0.858855	0.710223	0.866249	0.847132	0.877471	0.886169	0.873303	0.864137	0.886408	0.885298	0.861367	0.871268	0.868549	0.863495	0.87297	0.847882	0.848488	0.839404	0.848996	0.867789	0.858413	0.851727	0.863034	0.865535	0.868261	0.855113	0.854816	0.859283	0.848694	0.859746
DZ-01-385	0.966995	0.967742	0.840371	0.847997	0.860281	0.843578	0.872039	0.948633	0.848004	0.944346	0.940876	0.968488	0.851549	0.851175	0.859458	0.861533	0.853252	0.877398	0.852994	0.893879	0.70584	0.858548	0.844722	0.853738	0.871678	0.872411	0.890281	0.871955	0.870757	0.845929	0.885661	0.858084	0.845999	0.851776	0.839961	0.849077	0.851984	0.843081	0.854142	0.906111	0.844549	0.845444	0.858475	0.871307	0.860059	0.859727	0.856048	0.842606	0.85247
DZ-01-576	0.848761	0.849183	0.846306	0.856869	0.850804	0.865299	0.86413	0.853622	0.859029	0.849216	0.845803	0.850392	0.856033	0.856991	0.854185	0.851954	0.859685	0.864153	0.856408	0.858304	0.70523	0.8627	0.841737	0.903818	0.870046	0.854564	0.84697	0.870352	0.869146	0.848918	0.85423	0.854423	0.86426	0.858208	0.84729	0.845045	0.837758	0.845695	0.863154	0.849181	0.840427	0.858363	0.85331	0.851503	0.85928	0.858955	0.846834	0.852032	0.85016
DZ-01-424	0.966148	0.966922	0.840189	0.847758	0.860093	0.843287	0.871918	0.947754	0.847614	0.943505	0.939994	0.967591	0.85128	0.850858	0.858823	0.861219	0.852984	0.876912	0.852793	0.893193	0.707203	0.858327	0.844441	0.853481	0.871453	0.872028	0.889778	0.871653	0.870379	0.845525	0.885134	0.857785	0.845642	0.851534	0.839621	0.848741	0.851542	0.842635	0.853757	0.905475	0.844225	0.845183	0.857768	0.87072	0.859711	0.859392	0.855551	0.842022	0.852235
DZ-01-478	0.968223	0.968894	0.841328	0.848923	0.861281	0.844401	0.873205	0.94964	0.848682	0.945303	0.941892	0.969574	0.852351	0.85191	0.859879	0.862331	0.85408	0.87823	0.853818	0.894658	0.707268	0.859377	0.845658	0.854588	0.872704	0.873229	0.891183	0.872893	0.871558	0.846593	0.886466	0.858965	0.846738	0.852615	0.84078	0.84997	0.852698	0.843807	0.854936	0.906958	0.845314	0.846303	0.858885	0.872058	0.860898	0.860579	0.856721	0.843138	0.853306
DZ-01-481	0.856035	0.856483	0.839548	0.901896	0.866669	0.873882	0.856327	0.859012	0.908474	0.854732	0.85126	0.857493	0.905041	0.908203	0.861894	0.867929	0.859203	0.863765	0.881839	0.860132	0.713696	0.854917	0.838608	0.898926	0.866558	0.854143	0.849973	0.866971	0.86605	0.857928	0.862473	0.853353	0.873332	0.863825	0.837354	0.838658	0.837366	0.839199	0.872904	0.852563	0.848619	0.8603	0.860914	0.858013	0.863025	0.86266	0.848075	0.85589	0.860459
DZ-01-504	0.861864	0.862187	0.842234	0.85501	0.858106	0.85614	0.879817	0.865893	0.855349	0.861566	0.858213	0.863152	0.858484	0.859527	0.855735	0.858813	0.863268	0.8913	0.859116	0.852877	0.703737	0.863314	0.845918	0.876538	0.888095	0.865074	0.857083	0.888153	0.886834	0.85724	0.87923	0.862203	0.860087	0.862776	0.840052	0.845937	0.840551	0.843217	0.863714	0.858413	0.846157	0.853715	0.854598	0.868458	0.857939	0.857424	0.857318	0.845283	0.852857
DZ-01-512	0.856837	0.857342	0.842943	0.849689	0.858497	0.858193	0.887504	0.862359	0.853211	0.858187	0.854864	0.858375	0.852382	0.854398	0.860534	0.859557	0.873828	0.900732	0.851798	0.84975	0.706808	0.862996	0.851775	0.883544	0.894673	0.862535	0.855132	0.894893	0.893761	0.854538	0.877621	0.857584	0.861826	0.864301	0.837257	0.840006	0.846309	0.843225	0.871646	0.856812	0.852219	0.856213	0.859514	0.86721	0.852779	0.852403	0.857989	0.849984	0.84938
DZ-01-1631	0.850608	0.851044	0.829987	0.864984	0.871898	0.850592	0.849174	0.852336	0.865491	0.847976	0.844603	0.851942	0.868123	0.8696	0.873871	0.872868	0.857464	0.851136	0.866224	0.845092	0.705393	0.853558	0.837044	0.85635	0.847519	0.849763	0.85168	0.847526	0.846258	0.858939	0.853741	0.85277	0.856432	0.864379	0.829592	0.832168	0.832282	0.833556	0.85353	0.851579	0.856262	0.848514	0.872781	0.85288	0.855389	0.854918	0.847759	0.84143	0.883098
DZ-01-1640A	0.85096	0.851359	0.831787	0.855535	0.874358	0.848657	0.850668	0.853542	0.857563	0.849045	0.845767	0.852559	0.857305	0.858797	0.874749	0.875743	0.857879	0.856255	0.86117	0.849443	0.702068	0.855254	0.840162	0.85986	0.854619	0.853041	0.852808	0.854826	0.853474	0.847275	0.857382	0.84467	0.854786	0.87158	0.828471	0.831363	0.840227	0.83346	0.852714	0.852259	0.853089	0.849913	0.873734	0.858168	0.849508	0.849101	0.841737	0.842803	0.881527
DZ-01-1662B	0.863236	0.863761	0.83751	0.894342	0.8655	0.872114	0.861637	0.864139	0.891729	0.859701	0.856262	0.865125	0.903579	0.905129	0.862833	0.867147	0.86036	0.863793	0.881373	0.864585	0.731221	0.860749	0.839651	0.86221	0.862776	0.857486	0.860404	0.863121	0.862032	0.861088	0.867154	0.875808	0.865673	0.862465	0.835777	0.834881	0.838691	0.842426	0.87445	0.8607	0.854986	0.881286	0.862046	0.863926	0.854651	0.854466	0.900159	0.852451	0.859951
DZ-01-1671B	0.843394	0.84384	0.827519	0.848786	0.858757	0.845775	0.845729	0.846141	0.852703	0.841726	0.838337	0.84498	0.853037	0.855993	0.858744	0.860223	0.859352	0.845412	0.855307	0.843004	0.694853	0.847892	0.840511	0.847217	0.847319	0.847148	0.846741	0.847695	0.846644	0.855028	0.850926	0.849274	0.855705	0.851953	0.824445	0.824892	0.833489	0.828251	0.854522	0.84293	0.969066	0.84938	0.857852	0.852673	0.846671	0.846376	0.849264	0.845718	0.859299
DZ-01-1673B	0.855628	0.856116	0.836026	0.851459	0.857566	0.85338	0.850395	0.857405	0.855513	0.853064	0.849635	0.857181	0.856554	0.858579	0.856299	0.858778	0.869391	0.856679	0.858163	0.852322	0.701574	0.852981	0.852245	0.859384	0.852641	0.8552	0.857185	0.852974	0.851872	0.853465	0.860534	0.851658	0.866698	0.859614	0.83527	0.838825	0.846812	0.845063	0.858336	0.856598	0.883991	0.856043	0.855416	0.856515	0.850811	0.850525	0.846595	0.858729	0.853526
DZ-01-1676B	0.854282	0.854629	0.850368	0.846525	0.851135	0.845919	0.861414	0.858464	0.848038	0.854012	0.850707	0.855647	0.850058	0.850727	0.855587	0.851857	0.854116	0.861326	0.847098	0.848655	0.703214	0.883646	0.844883	0.850166	0.859559	0.861238	0.860511	0.859652	0.858298	0.843194	0.857057	0.853022	0.844295	0.860403	0.855925	0.847744	0.835669	0.857547	0.849093	0.853665	0.841756	0.842033	0.854552	0.8644	0.848182	0.847729	0.848638	0.832499	0.849056
DZ-01-1681A	0.96821	0.968951	0.841588	0.849207	0.861544	0.84462	0.873081	0.949931	0.849247	0.945816	0.942232	0.969723	0.852769	0.852463	0.860206	0.862766	0.854339	0.878676	0.854105	0.894937	0.707398	0.859626	0.845892	0.854902	0.872773	0.873624	0.891586	0.8732	0.872075	0.847245	0.886947	0.859109	0.847047	0.852953	0.841185	0.850279	0.853249	0.844345	0.855404	0.907488	0.845645	0.846551	0.859296	0.872588	0.861221	0.861028	0.857308	0.843845	0.853671
DZ-01-1687	0.839347	0.839842	0.835559	0.831483	0.847137	0.829452	0.845206	0.844601	0.833457	0.84026	0.836851	0.84077	0.834748	0.836187	0.83767	0.848149	0.846372	0.838997	0.836376	0.836651	0.687262	0.844649	0.890864	0.83516	0.842231	0.855406	0.843604	0.842691	0.841823	0.83711	0.840544	0.830081	0.834628	0.842733	0.837767	0.844364	0.873571	0.843181	0.832913	0.840404	0.837331	0.829055	0.836761	0.844068	0.835305	0.835043	0.828694	0.827982	0.833527
DZ-01-1694B	0.857085	0.857489	0.841061	0.854274	0.866139	0.85443	0.869835	0.862751	0.857166	0.858282	0.854905	0.858909	0.858076	0.860695	0.865085	0.867442	0.860585	0.874833	0.863967	0.848435	0.712041	0.859086	0.84519	0.871054	0.870627	0.855217	0.854098	0.870776	0.869389	0.857261	0.87164	0.862829	0.858305	0.869657	0.83646	0.840101	0.840024	0.842342	0.861979	0.853869	0.852197	0.851791	0.864166	0.86755	0.854862	0.854558	0.852841	0.846507	0.862356
DZ-01-1700	0.857101	0.857586	0.844413	0.859834	0.865962	0.858289	0.866334	0.86144	0.86072	0.857195	0.853979	0.858795	0.862198	0.863648	0.869465	0.867394	0.861442	0.872655	0.867785	0.850616	0.708231	0.855568	0.845114	0.871718	0.868231	0.853417	0.854722	0.868839	0.867856	0.859015	0.87203	0.863802	0.860817	0.871403	0.839406	0.839518	0.839913	0.841776	0.864674	0.855132	0.852458	0.854166	0.868572	0.867474	0.855156	0.85493	0.852762	0.84999	0.863748
DZ-01-1711A	0.868303	0.868759	0.846116	0.853168	0.859172	0.8491	0.862812	0.871606	0.854002	0.867146	0.863807	0.86992	0.854968	0.855962	0.855594	0.860262	0.8533	0.85816	0.853218	0.85772	0.702785	0.867158	0.854958	0.859259	0.857267	0.877503	0.865617	0.8575	0.856209	0.842797	0.862368	0.851695	0.851221	0.855871	0.847631	0.855799	0.846017	0.853154	0.852564	0.862902	0.842176	0.84874	0.854655	0.87825	0.853069	0.852747	0.844779	0.842924	0.850528
DZ-01-1715	0.865898	0.866379	0.838869	0.859896	0.870494	0.855042	0.86609	0.866812	0.861457	0.862339	0.858994	0.867541	0.861594	0.863333	0.863432	0.871961	0.859021	0.863455	0.857942	0.862452	0.707003	0.866805	0.844652	0.860926	0.865603	0.8666	0.864989	0.865896	0.864626	0.857106	0.867969	0.856044	0.853581	0.87194	0.837953	0.845758	0.840916	0.842399	0.853483	0.866288	0.848842	0.854084	0.86255	0.871835	0.858941	0.858603	0.853303	0.845347	0.870866
DZ-01-1717	0.870101	0.870691	0.835835	0.848793	0.857385	0.855914	0.888033	0.876412	0.85217	0.87251	0.869395	0.871587	0.852492	0.853288	0.862022	0.858659	0.862777	0.902139	0.85427	0.864091	0.70499	0.860827	0.844335	0.883972	0.967453	0.868974	0.86653	0.967876	0.96711	0.86077	0.877012	0.853307	0.855007	0.860116	0.835403	0.835539	0.843741	0.842931	0.89616	0.872106	0.846543	0.853812	0.861132	0.866873	0.858796	0.858543	0.853841	0.848714	0.855916
DZ-01-1726	0.969551	0.970291	0.841925	0.84969	0.862174	0.845113	0.873298	0.950178	0.849434	0.946077	0.942567	0.970539	0.852892	0.852825	0.860421	0.862955	0.854402	0.878785	0.854145	0.895079	0.706158	0.859376	0.846046	0.85508	0.87293	0.873938	0.891777	0.873329	0.872315	0.847584	0.88715	0.859042	0.84726	0.853252	0.841315	0.850384	0.853496	0.84448	0.855668	0.907681	0.845625	0.846513	0.85932	0.872813	0.861381	0.86099	0.857723	0.84426	0.853873
DZ-01-1728	0.853291	0.853619	0.84549	0.872859	0.860896	0.893397	0.868126	0.857067	0.87949	0.852839	0.84945	0.854262	0.874044	0.875712	0.865454	0.861534	0.864838	0.871674	0.865739	0.866009	0.718987	0.858808	0.844016	0.96788	0.884456	0.858311	0.847504	0.884687	0.883679	0.860397	0.865299	0.856689	0.884613	0.869572	0.841338	0.839137	0.840878	0.84045	0.878256	0.847517	0.846579	0.873787	0.86434	0.856029	0.859647	0.859197	0.855659	0.861074	0.859534
DZ-01-1741	0.966997	0.967683	0.841276	0.848839	0.861099	0.844381	0.872511	0.948286	0.848767	0.94403	0.94056	0.968271	0.85228	0.852003	0.859662	0.862217	0.853844	0.877768	0.853598	0.893972	0.706939	0.859136	0.845503	0.854462	0.872036	0.873178	0.890586	0.872387	0.871187	0.846663	0.886045	0.858549	0.846552	0.852528	0.840692	0.849811	0.852576	0.843876	0.854825	0.906207	0.845065	0.846186	0.858676	0.872142	0.860579	0.860263	0.856653	0.843236	0.853143
DZ-01-1769A	0.899247	0.899859	0.836142	0.855812	0.863177	0.846582	0.867359	0.896756	0.855884	0.892641	0.88924	0.900677	0.859222	0.859147	0.866167	0.864352	0.851725	0.871552	0.854645	0.875783	0.70301	0.8568	0.849137	0.855561	0.868047	0.862615	0.883342	0.868543	0.867593	0.849195	0.8795	0.851678	0.847084	0.854207	0.836907	0.844078	0.851197	0.844561	0.858143	0.891841	0.846466	0.847723	0.86514	0.86634	0.861464	0.861145	0.851846	0.841565	0.86618
DZ-01-1815	0.844494	0.844907	0.837698	0.867479	0.851335	0.920801	0.85389	0.848523	0.877361	0.844085	0.840721	0.846007	0.869381	0.871278	0.856457	0.852651	0.868645	0.857921	0.868873	0.879476	0.728952	0.849777	0.828739	0.894829	0.857348	0.849914	0.842607	0.857645	0.856529	0.864096	0.857037	0.880249	0.90377	0.857944	0.831443	0.830348	0.825246	0.838328	0.879323	0.837579	0.844346	0.913745	0.85551	0.850003	0.853047	0.852678	0.892512	0.883277	0.848822
DZ-01-530	0.866342	0.86671	0.847034	0.859491	0.862035	0.863671	0.884698	0.869924	0.86048	0.865434	0.862073	0.8678	0.862479	0.86351	0.859295	0.863306	0.868616	0.891726	0.861665	0.85816	0.707542	0.871738	0.852084	0.878625	0.890254	0.869316	0.863656	0.890634	0.889494	0.860561	0.884879	0.867146	0.862843	0.86599	0.842681	0.850538	0.848584	0.852194	0.863912	0.865624	0.851355	0.85773	0.858401	0.873857	0.860324	0.860005	0.86314	0.850711	0.856905
DZ-01-553	0.864899	0.865386	0.845326	0.8583	0.861151	0.859324	0.882746	0.869563	0.859216	0.865217	0.861783	0.866436	0.861988	0.863284	0.859229	0.862431	0.86678	0.89505	0.862404	0.856453	0.703532	0.86667	0.849394	0.879958	0.891098	0.86872	0.860398	0.891589	0.890602	0.861385	0.883118	0.865552	0.863343	0.866212	0.843544	0.849303	0.844519	0.847189	0.867413	0.862238	0.849818	0.857236	0.85835	0.872467	0.861432	0.861159	0.861248	0.849489	0.856454
DZ-01-558	0.864065	0.864577	0.836505	0.849	0.861982	0.845867	0.872107	0.865364	0.848965	0.860932	0.857653	0.865485	0.851407	0.852317	0.854365	0.863369	0.857517	0.872115	0.848673	0.860716	0.697373	0.861527	0.854732	0.85807	0.890742	0.865762	0.854438	0.891185	0.890178	0.848174	0.861436	0.850626	0.849689	0.856735	0.840491	0.842767	0.853148	0.844158	0.85543	0.861008	0.845861	0.842892	0.85348	0.869388	0.857736	0.857365	0.845714	0.843758	0.854703
DZ-01-569	0.853047	0.853466	0.83824	0.861513	0.872783	0.855579	0.855114	0.853077	0.866359	0.84855	0.845196	0.854591	0.86254	0.864472	0.872629	0.874475	0.855514	0.856736	0.862417	0.852734	0.704744	0.858164	0.840171	0.858647	0.858481	0.857909	0.853107	0.859051	0.858071	0.85793	0.859276	0.848429	0.856065	0.87305	0.83143	0.834138	0.833092	0.834642	0.860085	0.851571	0.856562	0.85671	0.871761	0.863716	0.852493	0.85219	0.854681	0.842667	0.87049
DZ-01-581	0.967433	0.968311	0.840366	0.848267	0.860475	0.843497	0.87139	0.948555	0.848285	0.944739	0.94097	0.968795	0.851527	0.851606	0.859014	0.861629	0.852799	0.877442	0.852775	0.893601	0.704583	0.857868	0.844438	0.853552	0.871205	0.872571	0.890317	0.871831	0.871135	0.846548	0.885857	0.857428	0.845557	0.851718	0.839932	0.848927	0.852375	0.843345	0.854314	0.906446	0.844192	0.845018	0.857958	0.871547	0.859811	0.859604	0.856542	0.843303	0.852396
DZ-01-634B	0.966186	0.967063	0.839013	0.846815	0.859102	0.842008	0.87022	0.94697	0.846556	0.943261	0.939455	0.967414	0.849953	0.850001	0.857467	0.859995	0.851152	0.875768	0.851278	0.892041	0.705455	0.856391	0.842844	0.852074	0.869893	0.870958	0.888888	0.870317	0.869587	0.844707	0.884191	0.855933	0.844066	0.850136	0.838397	0.847443	0.850652	0.841637	0.852649	0.904872	0.842563	0.843398	0.856383	0.86979	0.858256	0.857969	0.854781	0.841536	0.850874
DZ-01-663	0.869912	0.870486	0.841993	0.85187	0.86239	0.848368	0.874755	0.873951	0.85379	0.869965	0.866567	0.871221	0.854598	0.855899	0.859061	0.86311	0.853699	0.869387	0.849948	0.852098	0.70553	0.872748	0.852586	0.859976	0.8699	0.877433	0.870562	0.870313	0.86934	0.8489	0.867972	0.854067	0.847735	0.85627	0.844646	0.849677	0.841099	0.846902	0.857502	0.868053	0.842815	0.848945	0.858013	0.879512	0.860165	0.859787	0.856657	0.837518	0.85524
DZ-01-667	0.900677	0.901436	0.839819	0.844949	0.857872	0.840611	0.868203	0.899125	0.847269	0.895331	0.891564	0.902161	0.846137	0.847139	0.857936	0.858968	0.854065	0.877375	0.850043	0.868542	0.70686	0.863041	0.847648	0.855891	0.867751	0.876854	0.879542	0.868393	0.867763	0.843565	0.877514	0.85168	0.844562	0.852518	0.841875	0.84721	0.847784	0.847765	0.852815	0.887593	0.844142	0.843241	0.856985	0.866943	0.861188	0.861036	0.85116	0.846809	0.849084
DZ-01-691	0.901343	0.901985	0.839661	0.844693	0.857701	0.84042	0.868255	0.8996	0.847026	0.895704	0.892004	0.90279	0.845824	0.846685	0.858027	0.858729	0.854092	0.8773	0.850004	0.868748	0.705425	0.863113	0.847554	0.85578	0.867281	0.876908	0.880011	0.867785	0.866982	0.843033	0.877586	0.851724	0.844441	0.852384	0.841815	0.847215	0.847405	0.84751	0.852519	0.887755	0.844207	0.843208	0.857024	0.86657	0.861269	0.861042	0.850921	0.846345	0.848818
DZ-01-695	0.921365	0.92212	0.841435	0.850112	0.862675	0.84256	0.870488	0.909192	0.84861	0.905422	0.901702	0.922435	0.852414	0.853573	0.85296	0.863131	0.855287	0.86923	0.852647	0.875008	0.704296	0.860983	0.848342	0.855005	0.865694	0.876132	0.886662	0.866119	0.865371	0.846857	0.878899	0.860684	0.844001	0.852754	0.839926	0.856145	0.848063	0.846465	0.851658	0.888463	0.841971	0.846913	0.851784	0.873615	0.856114	0.855729	0.856771	0.839033	0.851873
DZ-01-725	0.863686	0.864157	0.842442	0.842444	0.852282	0.841388	0.871161	0.867616	0.843135	0.863463	0.859975	0.865078	0.844158	0.845172	0.852615	0.853067	0.853498	0.866558	0.846531	0.851818	0.70173	0.867874	0.849665	0.852282	0.867852	0.861988	0.860132	0.868103	0.866966	0.84266	0.861567	0.849973	0.842892	0.861785	0.843188	0.847254	0.844821	0.854628	0.851799	0.861832	0.840539	0.841907	0.851569	0.868916	0.851375	0.851018	0.842801	0.841733	0.8453
DZ-01-728	0.85022	0.850707	0.835199	0.851246	0.850263	0.872582	0.854105	0.853677	0.858003	0.849351	0.846372	0.851999	0.854003	0.856389	0.853136	0.851696	0.862507	0.861948	0.856781	0.859497	0.710229	0.851569	0.830627	0.854394	0.853484	0.850593	0.852862	0.853983	0.852916	0.868573	0.860491	0.945527	0.862655	0.855919	0.829957	0.834005	0.827838	0.844244	0.855388	0.851374	0.846102	0.888543	0.85227	0.850748	0.854622	0.85436	0.907571	0.861838	0.845829
DZ-01-751	0.856427	0.856928	0.85345	0.84576	0.853053	0.846636	0.86057	0.860433	0.84837	0.855989	0.85264	0.858066	0.849874	0.850881	0.856077	0.854259	0.85589	0.861325	0.847046	0.848449	0.701931	0.881283	0.846786	0.852646	0.85989	0.863128	0.862998	0.860238	0.859063	0.844559	0.857802	0.854784	0.845698	0.859791	0.857731	0.850843	0.838956	0.86075	0.851515	0.856527	0.841827	0.843617	0.855155	0.864452	0.848943	0.848654	0.849537	0.836315	0.848453
DZ-01-759	0.877083	0.877721	0.84032	0.853496	0.865733	0.856414	0.898342	0.880959	0.856336	0.876799	0.873295	0.878451	0.856536	0.85797	0.864519	0.867001	0.868515	0.926143	0.857962	0.864339	0.70826	0.865269	0.848322	0.881646	0.909439	0.866539	0.867337	0.909872	0.909091	0.861031	0.89217	0.85995	0.858443	0.867154	0.838171	0.840128	0.853257	0.845369	0.869973	0.877464	0.849215	0.853875	0.86353	0.87349	0.863917	0.863646	0.857052	0.852722	0.858841
DZ-01-778	0.925921	0.926521	0.845478	0.85364	0.863835	0.849131	0.877855	0.914742	0.856527	0.910386	0.906982	0.927391	0.857795	0.858556	0.863721	0.865053	0.862529	0.8822	0.858214	0.881872	0.70997	0.868001	0.850519	0.865126	0.878263	0.874234	0.886541	0.878638	0.877469	0.857489	0.890667	0.871443	0.851588	0.858186	0.842171	0.848591	0.847052	0.845613	0.860834	0.888449	0.849663	0.855724	0.862798	0.873927	0.857949	0.857636	0.865967	0.843645	0.859655
DZ-01-787	0.869251	0.869663	0.844012	0.860797	0.868359	0.866578	0.866015	0.866925	0.866562	0.862449	0.859176	0.8705	0.859059	0.861495	0.873178	0.869301	0.867375	0.871773	0.865677	0.861932	0.711644	0.866261	0.847933	0.869159	0.871286	0.864936	0.868817	0.871592	0.870324	0.866141	0.879365	0.86416	0.872582	0.863596	0.840475	0.843019	0.839495	0.844528	0.867493	0.866559	0.853672	0.870575	0.872094	0.865472	0.866691	0.866185	0.86648	0.85695	0.861882
DZ-01-821	0.868251	0.868772	0.846732	0.849594	0.863319	0.848943	0.874114	0.873922	0.850595	0.869526	0.866148	0.869825	0.852688	0.85334	0.859597	0.864418	0.855071	0.866521	0.855398	0.856368	0.704936	0.879235	0.856793	0.860671	0.868574	0.873052	0.87138	0.86895	0.867831	0.84798	0.869701	0.858224	0.849565	0.864122	0.847033	0.857079	0.847568	0.854433	0.852778	0.867812	0.84674	0.850497	0.858644	0.87885	0.854909	0.854598	0.85323	0.843961	0.856279
DZ-01-866	0.876796	0.877315	0.840095	0.853186	0.865332	0.85609	0.898426	0.880783	0.856046	0.876532	0.873035	0.878434	0.856347	0.857453	0.864345	0.866805	0.868508	0.92601	0.857973	0.864297	0.708883	0.865425	0.84824	0.881509	0.909504	0.866227	0.867235	0.909863	0.908773	0.860417	0.891861	0.860075	0.858255	0.866887	0.838052	0.839964	0.85284	0.844947	0.869604	0.877147	0.84918	0.853862	0.863362	0.873083	0.863786	0.863495	0.856535	0.852105	0.858619
DZ-01-1868	0.877813	0.878283	0.841	0.854261	0.86635	0.857068	0.899114	0.881601	0.856955	0.877427	0.874182	0.87917	0.857182	0.858452	0.865123	0.867596	0.869244	0.926806	0.858649	0.865023	0.708083	0.865965	0.848974	0.882325	0.91019	0.867094	0.868173	0.91059	0.909649	0.861471	0.892683	0.860672	0.859031	0.867752	0.838895	0.840712	0.853778	0.845893	0.87054	0.878033	0.849878	0.854545	0.864116	0.873993	0.864582	0.864244	0.857562	0.853189	0.859366
DZ-01-1910	0.856843	0.857214	0.833694	0.857338	0.873561	0.852673	0.858424	0.856965	0.858592	0.852464	0.849151	0.858296	0.859095	0.860166	0.866425	0.874808	0.852363	0.856427	0.858833	0.855537	0.706337	0.861756	0.840044	0.858876	0.858903	0.860901	0.854599	0.859117	0.857819	0.849484	0.858577	0.848421	0.853949	0.865698	0.832074	0.83821	0.843845	0.835411	0.852701	0.857145	0.848257	0.850279	0.865425	0.862126	0.849937	0.849534	0.844724	0.839369	0.870671
DZ-01-1953	0.848861	0.849353	0.829567	0.86496	0.874842	0.851241	0.84148	0.847597	0.863936	0.843727	0.840098	0.849896	0.864667	0.867871	0.865516	0.875585	0.855583	0.845896	0.865945	0.843502	0.705749	0.848556	0.831557	0.850633	0.840153	0.846302	0.850191	0.840551	0.839854	0.855855	0.850358	0.850301	0.854589	0.858856	0.824435	0.825989	0.826082	0.828108	0.856375	0.848397	0.850247	0.847886	0.86433	0.846831	0.855137	0.85472	0.850082	0.839308	0.873698
DZ-01-1975A	0.848186	0.848743	0.843751	0.83129	0.842758	0.829765	0.844336	0.853047	0.831672	0.849102	0.845419	0.849544	0.836286	0.837334	0.837861	0.843654	0.851875	0.8492	0.839948	0.841887	0.686799	0.840264	0.873126	0.840653	0.844436	0.846426	0.835911	0.845049	0.8444	0.836429	0.840932	0.835247	0.839428	0.840641	0.845054	0.848611	0.870511	0.863454	0.841188	0.844332	0.832351	0.835358	0.836871	0.842954	0.840803	0.840556	0.832936	0.841275	0.831034
DZ-01-1989	0.847709	0.848062	0.844861	0.834895	0.849171	0.836281	0.849758	0.850895	0.836206	0.847024	0.843329	0.84893	0.839941	0.840119	0.842386	0.849199	0.85063	0.849499	0.843295	0.843767	0.725632	0.857359	0.856716	0.843122	0.84545	0.847364	0.839163	0.845729	0.844809	0.837821	0.843584	0.839954	0.839128	0.848408	0.840877	0.843538	0.849848	0.851108	0.841795	0.843613	0.832756	0.837748	0.841295	0.847163	0.841859	0.841609	0.836507	0.837663	0.840474
DZ-01-1994B	0.967677	0.968162	0.840396	0.848077	0.860471	0.843443	0.871782	0.948149	0.847687	0.944035	0.940487	0.968592	0.851249	0.851022	0.858789	0.861252	0.852775	0.877005	0.852683	0.893355	0.705716	0.85792	0.844416	0.853431	0.87135	0.87213	0.890057	0.87166	0.870548	0.845694	0.885269	0.8575	0.845594	0.851541	0.839767	0.848874	0.851666	0.842742	0.853935	0.905756	0.844002	0.844897	0.857655	0.870909	0.859677	0.859238	0.855834	0.842323	0.852133
DZ-01-1986	0.838931	0.839434	0.909625	0.832836	0.836396	0.833938	0.842393	0.84423	0.834357	0.840379	0.836727	0.840073	0.836947	0.838086	0.837913	0.836249	0.834347	0.836529	0.836238	0.836074	0.684468	0.852455	0.835952	0.841292	0.835193	0.847314	0.833532	0.835779	0.835164	0.828606	0.838272	0.831443	0.831495	0.840974	0.965787	0.88227	0.831198	0.875258	0.834586	0.836486	0.823618	0.828325	0.83674	0.836445	0.833034	0.832712	0.825819	0.824904	0.830505
DZ-01-2044	0.86268	0.863192	0.833905	0.847222	0.85948	0.843532	0.869316	0.86329	0.846706	0.859391	0.856588	0.863769	0.848914	0.849831	0.851284	0.860276	0.854822	0.869433	0.846594	0.857954	0.696963	0.858409	0.852256	0.855487	0.888744	0.863439	0.852734	0.889156	0.888326	0.845606	0.859168	0.848106	0.84719	0.853838	0.837594	0.839891	0.851091	0.841704	0.853098	0.859005	0.842538	0.839747	0.850193	0.867078	0.854679	0.854234	0.843063	0.841099	0.852231
DZ-01-2054	0.857684	0.858113	0.843786	0.849715	0.856568	0.848946	0.877297	0.86122	0.850916	0.857155	0.85368	0.858864	0.852252	0.853181	0.854044	0.857356	0.859276	0.871688	0.851775	0.851815	0.698601	0.86809	0.848696	0.868896	0.872865	0.867521	0.859687	0.873272	0.872421	0.848044	0.866819	0.84746	0.849156	0.856751	0.842906	0.845671	0.840231	0.845931	0.856168	0.858487	0.840327	0.846089	0.852951	0.865136	0.851355	0.850953	0.846197	0.839886	0.846789
DZ-01-2086	0.860291	0.86079	0.83515	0.862934	0.931771	0.854492	0.859273	0.861437	0.866666	0.857507	0.853897	0.86138	0.866745	0.869396	0.883882	0.933097	0.862306	0.861134	0.874102	0.851182	0.707926	0.85837	0.854098	0.85976	0.858709	0.864616	0.857524	0.859033	0.858189	0.864503	0.86202	0.853377	0.857467	0.873373	0.833769	0.839903	0.844176	0.838355	0.858257	0.856379	0.860321	0.853522	0.882681	0.857747	0.862875	0.862449	0.852707	0.846114	0.880041
DZ-01-2089	0.841852	0.842315	0.839765	0.86716	0.853715	0.941615	0.851909	0.846012	0.870719	0.841977	0.838473	0.843078	0.867896	0.868947	0.855312	0.85461	0.868014	0.853117	0.867099	0.900479	0.726044	0.852043	0.832197	0.892986	0.856596	0.850758	0.843345	0.857091	0.856322	0.866306	0.856876	0.882779	0.89533	0.855139	0.832059	0.832458	0.825488	0.838444	0.868285	0.837063	0.843929	0.911808	0.854193	0.848244	0.853056	0.852699	0.891859	0.873933	0.849174
DZ-01-886	0.856283	0.856627	0.834473	0.860722	0.87836	0.858091	0.853397	0.85862	0.865362	0.854456	0.850978	0.857458	0.863218	0.865635	0.967948	0.879366	0.854903	0.861157	0.869416	0.849979	0.706466	0.855399	0.842052	0.863805	0.860532	0.851606	0.85391	0.860833	0.859835	0.862894	0.860812	0.853814	0.8595	0.886469	0.83621	0.836439	0.834967	0.838307	0.865411	0.853558	0.856325	0.854056	0.966699	0.859182	0.863535	0.863144	0.850784	0.842675	0.877669
DZ-01-951	0.965845	0.966615	0.838629	0.846324	0.858721	0.841555	0.870122	0.946236	0.845671	0.942437	0.939336	0.966808	0.849336	0.84907	0.856804	0.859237	0.850706	0.875016	0.850761	0.891349	0.706054	0.855902	0.84236	0.851485	0.869624	0.870174	0.888491	0.869762	0.868661	0.843607	0.883284	0.855489	0.843623	0.849592	0.83777	0.846887	0.849655	0.840656	0.851901	0.903902	0.841898	0.842792	0.855642	0.868828	0.857701	0.857247	0.853782	0.840274	0.850144
DZ-01-974	0.85243	0.852958	0.841627	0.852704	0.862503	0.85734	0.865363	0.85649	0.856678	0.852534	0.849245	0.853767	0.854759	0.855944	0.859472	0.863206	0.861035	0.864169	0.854617	0.852606	0.704923	0.867474	0.842644	0.865606	0.862849	0.866352	0.851193	0.863219	0.862389	0.85892	0.862321	0.857242	0.861055	0.867203	0.841921	0.845229	0.836673	0.843526	0.853791	0.851052	0.850829	0.858789	0.858357	0.864696	0.854708	0.85436	0.85267	0.845549	0.859325
DZ-01-989	0.848409	0.848924	0.90131	0.838935	0.841675	0.843029	0.856597	0.852202	0.840765	0.848854	0.850316	0.849585	0.843093	0.843241	0.841177	0.841652	0.841574	0.858483	0.837991	0.849256	0.697946	0.850475	0.829727	0.852661	0.8814	0.851764	0.84485	0.881651	0.88071	0.835458	0.851525	0.838006	0.838779	0.846382	0.880976	0.858315	0.826933	0.850906	0.848851	0.845829	0.828534	0.839624	0.840053	0.848355	0.837184	0.836772	0.838593	0.831253	0.841829
DZ-01-1004B	0.842178	0.842702	0.832816	0.858633	0.864626	0.865869	0.849852	0.845448	0.858566	0.841684	0.837973	0.843246	0.858706	0.861917	0.856872	0.865295	0.865528	0.854317	0.85971	0.844055	0.708478	0.846304	0.832534	0.853625	0.850872	0.84818	0.84989	0.851222	0.850513	0.871067	0.853341	0.865547	0.860856	0.860489	0.831807	0.827561	0.826395	0.831964	0.858044	0.845117	0.854921	0.863928	0.855681	0.849165	0.861282	0.860925	0.867149	0.856579	0.864213
DZ-01-1005	0.85449	0.854958	0.837665	0.854649	0.857504	0.870549	0.86914	0.857919	0.855567	0.85391	0.850382	0.855624	0.855653	0.8579	0.855519	0.858022	0.866848	0.878239	0.854356	0.860394	0.709402	0.857221	0.838419	0.870004	0.882684	0.85763	0.854556	0.882985	0.882128	0.864994	0.868599	0.878937	0.859241	0.865616	0.838699	0.841767	0.829346	0.840428	0.859747	0.850942	0.845027	0.872861	0.854301	0.859643	0.862932	0.862461	0.876717	0.855799	0.85467
DZ-01-1014	0.852572	0.852981	0.841855	0.852796	0.862592	0.857543	0.865719	0.856468	0.856559	0.852362	0.848835	0.853839	0.854751	0.855837	0.859496	0.863202	0.861222	0.864155	0.854755	0.852738	0.705352	0.867621	0.84273	0.865698	0.863037	0.866253	0.851064	0.863308	0.862234	0.85869	0.862227	0.857433	0.861166	0.867261	0.841942	0.845272	0.836496	0.843418	0.853771	0.850861	0.850911	0.8589	0.85833	0.86453	0.854787	0.854383	0.852489	0.845299	0.859363
DZ-01-1034	0.845124	0.845564	0.837628	0.86239	0.856602	0.848187	0.839197	0.847695	0.869322	0.84372	0.839984	0.846739	0.861783	0.863891	0.864211	0.857668	0.844254	0.84825	0.859636	0.842883	0.703161	0.84808	0.840324	0.858668	0.842472	0.845089	0.839583	0.842825	0.841732	0.85972	0.851589	0.844741	0.853728	0.868732	0.836888	0.837878	0.835041	0.831583	0.85193	0.840231	0.84031	0.847008	0.863249	0.853246	0.865506	0.865291	0.842008	0.839182	0.854609
DZ-01-1055	0.889248	0.889775	0.83535	0.850468	0.860356	0.84775	0.870912	0.896205	0.850079	0.892222	0.888673	0.890281	0.852198	0.852235	0.853911	0.860953	0.855846	0.878998	0.851966	0.86796	0.705945	0.860818	0.847757	0.852562	0.87318	0.875183	0.888236	0.873483	0.872579	0.848896	0.878069	0.8598	0.849199	0.854142	0.837267	0.843477	0.849555	0.850614	0.853264	0.897985	0.842002	0.850311	0.852721	0.875439	0.857487	0.857073	0.855964	0.846223	0.851444
DZ-01-1091	0.838952	0.839329	0.909835	0.832849	0.836389	0.834105	0.842863	0.844234	0.834203	0.840145	0.836618	0.840199	0.836984	0.837796	0.837961	0.836229	0.834705	0.83639	0.836485	0.836301	0.685135	0.852844	0.836168	0.841474	0.835547	0.847215	0.833559	0.835907	0.834864	0.828186	0.838159	0.831863	0.831718	0.841089	0.966467	0.882426	0.830833	0.875126	0.834497	0.836243	0.823807	0.828619	0.836789	0.836214	0.833204	0.83276	0.825457	0.824241	0.830569
DZ-01-1057	0.882171	0.882718	0.838467	0.849701	0.862045	0.849264	0.871376	0.884197	0.850745	0.880308	0.876868	0.883328	0.852419	0.853381	0.860083	0.862779	0.862969	0.880942	0.853459	0.863906	0.708412	0.86208	0.842455	0.862609	0.874764	0.861593	0.879355	0.874916	0.873876	0.85611	0.965543	0.862903	0.851251	0.859984	0.835719	0.835297	0.836729	0.840593	0.858168	0.881292	0.84753	0.854612	0.858919	0.870447	0.854134	0.853718	0.862529	0.848422	0.853708
DZ-01-1062	0.860649	0.861184	0.834145	0.855396	0.865136	0.844933	0.854894	0.861032	0.857107	0.856989	0.853606	0.862402	0.860034	0.862331	0.866993	0.866555	0.856117	0.860378	0.862093	0.847528	0.707621	0.855508	0.840824	0.856602	0.856119	0.852021	0.854786	0.856518	0.855523	0.85697	0.861469	0.852947	0.853254	0.862652	0.833537	0.830919	0.835468	0.835409	0.862393	0.852575	0.868283	0.850863	0.866059	0.856074	0.853269	0.853021	0.857223	0.84283	0.860452
DZ-01-1100	0.85133	0.851828	0.843278	0.846679	0.864174	0.851886	0.855753	0.853448	0.852898	0.849377	0.845857	0.85263	0.852234	0.853767	0.858876	0.865004	0.854358	0.860962	0.852771	0.850272	0.704545	0.882852	0.842988	0.858849	0.853375	0.857422	0.849587	0.853706	0.8527	0.8468	0.853312	0.850026	0.854745	0.87061	0.846283	0.844272	0.83016	0.844898	0.850722	0.849323	0.845885	0.84999	0.857797	0.857705	0.850772	0.850361	0.84958	0.841587	0.854662
DZ-01-1102	0.851766	0.852127	0.843728	0.84697	0.864658	0.852373	0.856448	0.853955	0.853162	0.849629	0.846234	0.853064	0.852563	0.854004	0.859268	0.865457	0.855025	0.861477	0.85317	0.850904	0.703622	0.883582	0.843589	0.859354	0.854059	0.857778	0.85006	0.854254	0.853074	0.847116	0.853636	0.850699	0.855304	0.871157	0.846765	0.844712	0.830577	0.845329	0.851154	0.849637	0.846496	0.850576	0.858173	0.858098	0.851339	0.850839	0.849949	0.841834	0.855198
DZ-01-2155	0.882423	0.8829	0.83411	0.838462	0.850241	0.833776	0.855101	0.88246	0.839548	0.878382	0.875061	0.883388	0.840533	0.841796	0.843317	0.850857	0.84995	0.861166	0.842104	0.864044	0.69166	0.845608	0.861755	0.841204	0.8544	0.86235	0.895097	0.8548	0.853741	0.838295	0.857984	0.840158	0.837048	0.842191	0.8355	0.838613	0.863744	0.841276	0.837864	0.899293	0.840087	0.83325	0.8422	0.854777	0.848158	0.847667	0.838699	0.832352	0.841521
Ada-T-58	0.852336	0.852917	0.833629	0.860421	0.876221	0.857633	0.852858	0.852324	0.86336	0.848499	0.844733	0.853797	0.862026	0.86404	0.868425	0.877264	0.855972	0.858041	0.867545	0.850348	0.707492	0.850589	0.833387	0.860007	0.853371	0.849625	0.852017	0.853674	0.852807	0.857368	0.855674	0.851824	0.856119	0.861678	0.826711	0.831547	0.832175	0.828657	0.853785	0.847948	0.854643	0.853142	0.867452	0.855739	0.856716	0.856484	0.852327	0.843658	0.877706
Addisie-T-54	0.84884	0.849296	0.843272	0.8603	0.857804	0.879414	0.859488	0.853474	0.867177	0.849312	0.846128	0.850115	0.865	0.866942	0.85577	0.858635	0.860024	0.871479	0.864035	0.858194	0.710911	0.857412	0.842664	0.878728	0.867307	0.854727	0.850959	0.867621	0.866539	0.850378	0.862392	0.858773	0.911856	0.858934	0.835238	0.836592	0.839313	0.840198	0.872409	0.85029	0.849687	0.880957	0.854723	0.860103	0.851819	0.851434	0.861777	0.871921	0.851838
Adonis-T-9	0.842788	0.843361	0.83199	0.86505	0.8701	0.856566	0.846807	0.847177	0.869529	0.84309	0.839519	0.844484	0.866699	0.869809	0.871779	0.87156	0.862823	0.849636	0.864729	0.846053	0.708318	0.849943	0.833453	0.866284	0.848625	0.845702	0.848461	0.84899	0.848044	0.858004	0.851837	0.849029	0.862606	0.865377	0.826442	0.826537	0.829425	0.828725	0.860845	0.848305	0.859781	0.855785	0.870825	0.851206	0.857713	0.857417	0.849333	0.846911	0.884265
Balemi-T-49	0.845213	0.845605	0.834116	0.867493	0.872613	0.858915	0.848689	0.84917	0.871637	0.844966	0.841457	0.846394	0.868741	0.871957	0.87374	0.873522	0.864867	0.851596	0.866707	0.847976	0.707774	0.851518	0.83536	0.868264	0.850618	0.847587	0.850435	0.850924	0.849937	0.860029	0.853653	0.850783	0.864736	0.86752	0.828291	0.828336	0.83138	0.830583	0.862938	0.850166	0.861689	0.857626	0.872563	0.853076	0.859788	0.859295	0.851435	0.848928	0.886342
Betten-T-45	0.831866	0.832188	0.816325	0.849477	0.847833	0.849398	0.837022	0.834927	0.851002	0.830679	0.827209	0.833157	0.849976	0.853297	0.852851	0.848839	0.856098	0.837047	0.848987	0.830985	0.696654	0.83691	0.822055	0.841788	0.832912	0.826884	0.83293	0.833094	0.831904	0.851025	0.840235	0.850077	0.852763	0.841117	0.808765	0.810713	0.817614	0.816658	0.846696	0.831783	0.871221	0.851669	0.851728	0.836955	0.847191	0.846756	0.851845	0.840235	0.861251
Bunniye-T-108	0.853336	0.853646	0.83451	0.865687	0.86776	0.848114	0.856371	0.85613	0.866512	0.852105	0.84851	0.854357	0.864814	0.866698	0.872001	0.868399	0.850781	0.855378	0.864374	0.853287	0.703583	0.855923	0.839767	0.864693	0.855764	0.854313	0.851128	0.856086	0.855101	0.853021	0.853932	0.845226	0.848023	0.877371	0.830965	0.839273	0.835135	0.829579	0.851293	0.849653	0.851264	0.845835	0.870845	0.861671	0.855886	0.855418	0.847176	0.836615	0.878076
Curati-T-119	0.845468	0.845925	0.831529	0.864056	0.866264	0.853282	0.848482	0.846598	0.86763	0.842633	0.839098	0.846477	0.865286	0.868416	0.86321	0.866982	0.859107	0.8512	0.86329	0.844259	0.710359	0.854426	0.831711	0.856057	0.843831	0.846725	0.842666	0.844277	0.843488	0.848764	0.8546	0.847336	0.857538	0.866575	0.827401	0.828243	0.826654	0.832405	0.860368	0.845056	0.856138	0.854391	0.862049	0.852196	0.847648	0.847239	0.848867	0.849391	0.868925
Dabbi-T-1	0.868183	0.868655	0.850052	0.857812	0.863338	0.863136	0.868594	0.870265	0.85871	0.866349	0.862688	0.86933	0.85957	0.860861	0.863734	0.863947	0.861076	0.867287	0.859759	0.863359	0.70773	0.866616	0.853477	0.86515	0.866166	0.867811	0.864303	0.866597	0.865768	0.858204	0.865985	0.85526	0.86004	0.866999	0.84933	0.849845	0.845431	0.852593	0.863741	0.866067	0.846191	0.859857	0.862583	0.861259	0.856043	0.855677	0.854377	0.847027	0.856257
DZ-01-1182	0.849649	0.850064	0.832993	0.870229	0.878593	0.855229	0.847633	0.85158	0.86846	0.847432	0.843999	0.8509	0.870735	0.873761	0.866261	0.879581	0.858196	0.850236	0.871741	0.843313	0.706612	0.848906	0.83409	0.857576	0.849799	0.851882	0.850399	0.850084	0.849005	0.855349	0.85767	0.84902	0.85925	0.860996	0.827701	0.827349	0.83066	0.829506	0.863798	0.852849	0.856334	0.85393	0.86508	0.853785	0.856309	0.855887	0.851699	0.841811	0.878387
DZ-01-1234	0.852675	0.853098	0.844514	0.861979	0.860574	0.847908	0.846069	0.851411	0.867334	0.847042	0.843674	0.853966	0.863972	0.866539	0.871647	0.861423	0.847459	0.849541	0.858051	0.850128	0.699618	0.857732	0.847713	0.858983	0.847786	0.857333	0.84599	0.848234	0.847188	0.853566	0.851886	0.845615	0.854821	0.879187	0.848167	0.850283	0.844085	0.839066	0.846811	0.846431	0.842444	0.84791	0.87056	0.852354	0.855465	0.855033	0.838319	0.837505	0.861383
Fesho-T-51	0.85398	0.854424	0.8319	0.848558	0.849396	0.880099	0.852669	0.855121	0.853864	0.851077	0.847542	0.855237	0.85108	0.853859	0.850984	0.850099	0.864712	0.858331	0.851806	0.867455	0.722227	0.854335	0.82993	0.852959	0.852411	0.854105	0.854755	0.852729	0.851756	0.864076	0.865509	0.89959	0.860533	0.849251	0.82621	0.827649	0.825755	0.835425	0.857775	0.849561	0.846176	0.915088	0.849797	0.851759	0.854318	0.85392	0.950611	0.861833	0.842478
Goforie-T-101	0.853201	0.853619	0.832738	0.866099	0.899611	0.85541	0.854311	0.85429	0.867129	0.850207	0.846687	0.854288	0.869319	0.872129	0.881204	0.90082	0.866121	0.858618	0.870589	0.849071	0.708688	0.854801	0.845542	0.861573	0.854515	0.855557	0.85677	0.854938	0.854067	0.858314	0.859709	0.847611	0.863829	0.870699	0.825352	0.832424	0.840156	0.833414	0.862838	0.854811	0.859991	0.855051	0.880021	0.860097	0.85917	0.858702	0.850058	0.84743	0.882947
Gommadie-T-30	0.858101	0.858696	0.854746	0.851149	0.854399	0.848165	0.864641	0.861066	0.851827	0.857122	0.853706	0.859547	0.854274	0.855259	0.854379	0.855368	0.864247	0.866152	0.854326	0.851126	0.701938	0.910369	0.85238	0.858884	0.861673	0.864442	0.85623	0.862241	0.861459	0.848901	0.864049	0.854935	0.850879	0.860261	0.858909	0.852553	0.842727	0.854432	0.851727	0.855129	0.843134	0.848585	0.853398	0.863785	0.857528	0.85731	0.852529	0.839441	0.850568
Hammawi murrie-T-106	0.833075	0.833581	0.821486	0.855853	0.855392	0.847406	0.836522	0.835367	0.856385	0.831306	0.827688	0.834638	0.856234	0.859777	0.856966	0.856782	0.8516	0.836712	0.859338	0.838479	0.696778	0.839398	0.823638	0.848292	0.832403	0.831346	0.834642	0.832923	0.832178	0.847211	0.843296	0.845721	0.855317	0.848028	0.81649	0.817077	0.817337	0.818817	0.849939	0.831826	0.869386	0.848417	0.855955	0.837889	0.840651	0.84036	0.843721	0.841198	0.865437
Hatalla-T-135	0.848993	0.849516	0.833638	0.86666	0.879918	0.859527	0.847125	0.850195	0.871077	0.846275	0.842628	0.850325	0.869315	0.872352	0.870099	0.880955	0.860709	0.856624	0.873381	0.845149	0.711376	0.856099	0.834041	0.858802	0.848291	0.851531	0.849331	0.848648	0.847885	0.850029	0.85706	0.851747	0.860983	0.872511	0.831344	0.828156	0.829673	0.832092	0.864417	0.84933	0.853362	0.856555	0.868942	0.857282	0.85204	0.851649	0.854483	0.850765	0.872978
Karadebi-T-3	0.84355	0.843975	0.838228	0.871599	0.858301	0.897893	0.852049	0.848516	0.882387	0.844485	0.840884	0.844912	0.876005	0.878337	0.860129	0.859311	0.86513	0.856707	0.870041	0.866546	0.715966	0.84915	0.839801	0.883497	0.854173	0.85031	0.846404	0.854635	0.853786	0.856984	0.852637	0.861274	0.968256	0.859287	0.830627	0.82971	0.834054	0.83544	0.879233	0.843488	0.85396	0.896174	0.859035	0.855621	0.850262	0.84993	0.86311	0.891018	0.853151
Keyagacham-T-6	0.967051	0.96792	0.839715	0.847419	0.85986	0.842737	0.871106	0.947636	0.847004	0.94387	0.940103	0.968161	0.850519	0.850525	0.858068	0.86058	0.851758	0.876373	0.851875	0.892585	0.706951	0.856998	0.843488	0.852685	0.870612	0.871533	0.889506	0.870981	0.870123	0.845105	0.884742	0.856538	0.844774	0.850754	0.838922	0.848063	0.851143	0.842114	0.853248	0.905389	0.843077	0.843959	0.856894	0.870279	0.858875	0.858493	0.855293	0.841921	0.851385
Magna-T-24	0.836769	0.837327	0.83371	0.829711	0.845532	0.827504	0.842876	0.841454	0.831112	0.837548	0.833893	0.837762	0.832474	0.834184	0.835326	0.84583	0.843797	0.836373	0.834085	0.833783	0.687034	0.842015	0.8886	0.832885	0.839881	0.853169	0.841278	0.840239	0.839499	0.834841	0.837894	0.827385	0.832452	0.84065	0.835511	0.842089	0.871325	0.840727	0.830591	0.837728	0.834706	0.826362	0.834177	0.84148	0.832783	0.832402	0.826384	0.825777	0.831091
Purpurea-T-4	0.846485	0.846766	0.835984	0.850387	0.857599	0.871864	0.860262	0.849293	0.857086	0.845162	0.841633	0.847591	0.854307	0.85666	0.857573	0.85838	0.869591	0.861999	0.852485	0.848001	0.71077	0.857922	0.834923	0.864281	0.863535	0.857008	0.850147	0.86389	0.862778	0.870143	0.865572	0.876083	0.861148	0.860987	0.834679	0.832954	0.826799	0.837794	0.856059	0.846103	0.847662	0.872608	0.856424	0.852669	0.859731	0.859346	0.874454	0.854408	0.856572
Rosea-T-47	0.841238	0.841671	0.817525	0.855623	0.861258	0.845816	0.84334	0.844577	0.8562	0.840546	0.836987	0.842352	0.856693	0.859482	0.856671	0.862228	0.851081	0.84502	0.859336	0.843308	0.699363	0.841142	0.82526	0.847998	0.845684	0.836855	0.8415	0.846012	0.845091	0.854622	0.849195	0.846735	0.852556	0.848465	0.811178	0.816295	0.830871	0.824233	0.855722	0.84069	0.856816	0.847354	0.855565	0.846199	0.844262	0.843872	0.844253	0.837582	0.865891
Rubicunda-T-17	0.845906	0.846396	0.834634	0.867923	0.873034	0.859354	0.849038	0.849806	0.872229	0.845721	0.842181	0.84706	0.869275	0.872609	0.874184	0.874074	0.865302	0.852257	0.867062	0.848498	0.707534	0.851848	0.835872	0.86867	0.851102	0.848314	0.850994	0.851497	0.850655	0.860796	0.854398	0.851149	0.865074	0.867971	0.828786	0.828923	0.832229	0.831299	0.863495	0.850943	0.862042	0.858014	0.873046	0.853787	0.860261	0.859855	0.852218	0.849753	0.886716
Shewagemira-T-140	0.967614	0.968572	0.84034	0.848189	0.860444	0.843367	0.871411	0.948577	0.848185	0.944854	0.941016	0.968972	0.851438	0.851564	0.85891	0.861494	0.85262	0.87738	0.852706	0.893509	0.705663	0.857858	0.844353	0.853475	0.871142	0.872681	0.890312	0.871771	0.871168	0.846326	0.885807	0.857239	0.845422	0.851593	0.83992	0.848965	0.852313	0.843241	0.8542	0.906544	0.844018	0.844814	0.857855	0.871409	0.859647	0.859479	0.856413	0.84321	0.852317
Tulunassi-T-69	0.853708	0.854391	0.833066	0.886389	0.864228	0.853283	0.84664	0.853103	0.886408	0.849253	0.845493	0.855314	0.888143	0.891738	0.861363	0.865603	0.855518	0.854757	0.890222	0.845878	0.713547	0.847172	0.837511	0.85914	0.850182	0.844512	0.850786	0.850819	0.850138	0.853776	0.861286	0.847697	0.85621	0.857495	0.829009	0.8335	0.832195	0.829811	0.876464	0.849903	0.845957	0.850674	0.860473	0.854506	0.850125	0.850017	0.847525	0.845944	0.861778
Viridis-T-109	0.846236	0.846826	0.829172	0.864916	0.863613	0.860742	0.839604	0.849068	0.872099	0.845097	0.84142	0.847629	0.864502	0.867183	0.866715	0.865035	0.857506	0.851161	0.866537	0.84666	0.701926	0.844192	0.834684	0.864823	0.846598	0.842102	0.843156	0.847456	0.846944	0.892419	0.857839	0.859049	0.853515	0.863877	0.827013	0.831386	0.830785	0.827952	0.859314	0.84543	0.844622	0.856516	0.86571	0.851571	0.893546	0.893301	0.857078	0.85285	0.858979
DZ-01-1381	0.854725	0.855357	0.845234	0.850436	0.85187	0.851295	0.861287	0.859179	0.851115	0.855373	0.85173	0.855726	0.852905	0.854871	0.858075	0.852181	0.856758	0.862071	0.853231	0.852621	0.703414	0.871918	0.841516	0.856737	0.867891	0.853961	0.856626	0.868259	0.867709	0.853231	0.861228	0.855512	0.850294	0.857518	0.847728	0.841364	0.832924	0.851276	0.855523	0.852413	0.846978	0.847553	0.85691	0.862166	0.850523	0.850183	0.856931	0.840916	0.850617
Felagot	0.82395	0.824508	0.813542	0.837184	0.837415	0.855463	0.824071	0.826022	0.840649	0.821942	0.818441	0.825482	0.837724	0.839835	0.837875	0.838805	0.833181	0.829101	0.839444	0.842341	0.770149	0.829334	0.806371	0.857928	0.830679	0.829036	0.822045	0.830939	0.830162	0.83027	0.831951	0.832596	0.840342	0.839635	0.808439	0.808928	0.800559	0.812894	0.838674	0.821929	0.831115	0.846349	0.837995	0.825838	0.825817	0.825634	0.84439	0.824248	0.842152
Ebba	0.819997	0.820305	0.808637	0.878209	0.836791	0.881048	0.830831	0.82322	0.88707	0.819071	0.815566	0.821432	0.87898	0.880845	0.840311	0.837636	0.832267	0.833746	0.859742	0.844453	0.768052	0.828789	0.809329	0.860087	0.83291	0.822702	0.819706	0.833021	0.831969	0.837763	0.829715	0.840109	0.886131	0.841652	0.805636	0.804128	0.800049	0.810154	0.85444	0.81747	0.827081	0.870959	0.840077	0.830304	0.825573	0.825158	0.842596	0.851194	0.833735
Dagim	0.7997	0.800093	0.792988	0.823024	0.805732	0.876343	0.808096	0.803543	0.832718	0.79976	0.795962	0.801406	0.824332	0.826551	0.811684	0.807132	0.823777	0.81181	0.822845	0.836538	0.760222	0.806766	0.785318	0.850625	0.811384	0.806563	0.799718	0.811889	0.811474	0.82192	0.815487	0.83786	0.857668	0.815123	0.788656	0.788046	0.782016	0.794736	0.833265	0.793822	0.800921	0.869492	0.811797	0.805718	0.810409	0.810395	0.85264	0.840617	0.806009
Bora	0.829981	0.830431	0.820086	0.882474	0.841106	0.869811	0.833518	0.831772	0.891061	0.827648	0.824165	0.831261	0.886945	0.888308	0.843051	0.841882	0.837589	0.833516	0.856762	0.851297	0.769325	0.836539	0.81238	0.870877	0.839522	0.831651	0.829924	0.839788	0.838861	0.842152	0.845639	0.849595	0.854529	0.843618	0.814454	0.816885	0.807077	0.81869	0.845895	0.828179	0.827811	0.860242	0.842785	0.83481	0.83379	0.833421	0.860362	0.837101	0.842481
Boset	0.832299	0.83277	0.807035	0.865053	0.835127	0.841087	0.831479	0.833922	0.86253	0.829967	0.826207	0.834093	0.874441	0.876113	0.832299	0.836647	0.82922	0.833828	0.852081	0.833624	0.764799	0.83101	0.809895	0.832805	0.832978	0.828408	0.830625	0.833515	0.832768	0.832301	0.837084	0.844914	0.836587	0.832801	0.806316	0.805724	0.809309	0.813631	0.845056	0.831021	0.824653	0.85077	0.832269	0.834917	0.824885	0.82482	0.869488	0.82385	0.830122
[truncated: 171 more columns]
