# Supplementary material for: Population genomics uncovers loci for trait improvement in the indigenous African cereal tef (Eragrostis tef)
Source: Commun Biol. 2025 May 26;8:807. doi: 10.1038/s42003-025-08206-5 (PMC12106829; doi:10.1038/s42003-025-08206-5)
Supplement: Supplementary file 5 — Supplementary Data 2 [file 42003_2025_8206_MOESM5_ESM.xlsx]

## Sheet: Sheet1
Supplementary Data 2: Loci for minimal SNP panel plus observed genotypes for 150 non-redundant accessions
SNP number	Chrom	Coordinate	Polymorphism (Ref/Alt)	DZ-01-New	DZ-01-10	DZ-01-D11	DZ-01-14	DZ-01-16	DZ-01-30	DZ-01-36	DZ-01-37	DZ-01-91	DZ-01-102	DZ-01-117	DZ-01-1108	DZ-01-1122	DZ-01-1130	DZ-01-1167	DZ-01-1193	DZ-01-1217	DZ-01-1225	DZ-01-1233	DZ-01-1268	DZ-01-1277	DZ-01-1293	DZ-01-1310	DZ-01-1311	DZ-01-1312	DZ-01-1318	DZ-01-1336	DZ-01-1344	DZ-01-D4	DZ-01-18	DZ-01-46	DZ-01-99	DZ-01-136	DZ-01-147	DZ-01-406	DZ-01-192	DZ-01-196	DZ-01-199	DZ-01-247	DZ-01-252	DZ-01-255	DZ-01-1380	DZ-01-1365	DZ-01-979	DZ-01-992	DZ-01-993
1	1A	285894	A/G	0	0	2	0	2	0	0	2	2	2	2	2	0	2	0	2	0	2	2	0	0	2	2	0	2	2	0	0	0	0	2	0	0	0	2	2	0	0	0	0	2	2	0	0	2	0
2	1A	19503433	T/C	2	x	x	2	0	0	2	0	0	2	2	2	2	2	2	2	2	0	0	2	0	0	2	0	2	0	0	0	2	2	2	2	0	0	2	2	0	2	2	0	0	0	2	0	2	0
3	1B	1742952	G/A	0	2	2	2	2	2	0	0	2	0	2	2	0	2	0	0	0	2	2	x	2	0	0	0	2	0	2	2	2	2	2	2	2	0	0	0	0	2	0	0	0	2	0	2	0	0
4	2A	16056413	T/C	2	2	0	2	2	2	2	0	0	0	0	0	x	2	0	2	2	2	0	0	2	0	2	2	0	2	2	2	2	x	0	2	0	2	0	0	2	2	2	0	0	0	2	0	0	2
5	2A	22108571	C/T	2	0	0	0	0	0	2	0	0	2	0	0	0	0	2	x	2	0	0	0	0	0	2	2	2	0	0	0	2	0	0	2	2	0	2	0	2	2	2	2	0	0	2	2	2	2
6	2B	19549981	T/G	2	0	0	2	0	0	2	0	2	0	0	2	2	0	0	2	2	0	2	x	0	2	2	2	2	0	2	0	2	0	x	0	2	0	2	0	2	0	2	2	2	2	0	2	2	0
7	2B	25889598	C/T	2	0	0	2	2	0	2	0	0	2	2	0	0	2	2	2	0	0	2	2	0	0	0	2	2	2	0	0	0	0	2	0	0	2	2	0	2	2	2	2	2	2	0	2	2	0
8	3A	585601	C/A	2	2	0	0	0	0	2	0	0	0	2	2	0	2	0	0	0	2	2	2	2	0	2	2	2	0	2	2	2	2	2	2	2	2	0	0	2	2	0	0	2	0	2	2	2	0
9	3A	23401144	T/C	0	2	0	2	0	0	2	2	2	2	0	2	0	0	2	2	0	2	0	2	2	2	0	0	2	2	2	2	2	0	0	0	2	0	2	2	0	2	2	2	0	2	2	2	0	2
10	3A	28545307	A/G	0	0	0	0	x	2	0	0	0	0	0	0	0	0	2	x	0	0	x	0	0	0	0	2	0	0	0	2	0	2	0	0	2	0	0	0	2	0	2	0	0	0	0	0	0	0
11	3A	34564617	A/T	0	0	0	0	0	0	0	0	0	0	0	0	0	0	0	0	0	0	0	0	0	0	0	0	0	0	0	x	0	2	0	0	0	0	0	0	0	0	0	0	0	0	2	0	0	0
12	3B	28732106	C/A	2	0	0	0	0	0	2	0	0	0	2	0	0	0	2	0	0	0	2	2	2	0	0	2	0	0	x	2	0	x	2	2	2	2	2	0	2	0	2	2	2	0	2	0	2	0
13	3B	29704917	C/G	0	2	2	0	0	2	0	x	2	0	x	0	0	0	2	0	2	0	0	0	0	0	0	2	0	2	2	0	2	2	0	2	2	2	2	2	2	2	2	2	0	2	2	2	2	0
14	4A	27625188	C/G	0	0	0	0	2	2	0	0	0	0	2	2	0	2	0	2	2	2	2	0	2	2	2	0	2	2	0	0	0	0	2	2	2	2	0	2	2	2	0	0	x	2	2	0	2	0
15	4B	1024815	A/T	2	2	2	0	0	2	0	2	2	0	0	0	2	2	0	x	2	0	0	0	2	2	0	0	2	0	2	2	2	2	2	2	2	2	0	2	0	2	2	0	2	0	0	2	x	0
16	4B	22456178	G/A	0	0	0	0	0	0	0	0	0	0	0	0	0	0	0	0	0	2	2	0	0	0	0	0	0	0	0	0	0	0	2	0	0	0	0	0	0	0	0	0	x	2	0	0	0	2
17	5B	7015672	T/C	2	2	2	0	2	0	0	2	2	2	0	0	2	2	2	0	0	x	x	2	0	0	0	0	0	2	2	0	0	2	0	0	2	2	2	0	2	2	2	2	0	2	2	2	0	x
18	6A	16016715	A/T	0	0	0	0	0	0	0	0	0	0	0	0	0	0	0	0	0	0	0	0	0	0	0	2	0	0	0	x	0	0	0	0	0	0	0	0	2	0	0	0	0	0	0	0	0	0
19	6B	13440164	T/C	0	2	0	x	2	2	0	0	0	0	0	0	2	2	0	0	0	0	0	0	0	2	0	0	0	0	2	0	0	2	x	0	0	0	2	2	0	2	2	0	2	0	0	2	2	2
20	6B	13556467	A/G	0	2	0	2	2	2	0	0	0	0	0	0	2	2	0	0	0	2	2	0	0	2	0	0	0	2	2	0	0	2	2	0	0	0	2	2	0	2	2	0	2	0	2	2	2	0
21	7A	10262556	G/A	x	0	2	0	2	0	0	0	0	2	x	2	2	2	2	2	2	2	2	0	2	2	0	2	0	0	0	0	2	2	2	0	0	2	2	2	2	0	0	0	0	2	0	0	0	2
22	7A	16898939	A/T	0	2	2	2	2	0	0	0	0	2	2	0	0	2	0	0	2	2	0	0	2	2	0	2	2	2	0	0	2	0	0	2	2	x	0	2	2	2	2	x	0	2	0	2	2	2
23	7A	26406458	G/T	2	0	2	0	2	2	2	2	2	2	0	2	2	0	0	0	2	2	0	2	0	2	0	2	0	0	0	2	2	2	2	2	x	0	2	2	2	0	0	2	0	2	0	0	2	2
24	8A	2057993	G/A	0	0	0	2	x	2	0	0	0	2	x	2	0	0	0	0	2	2	0	2	2	x	0	2	0	2	2	2	2	2	0	0	0	2	2	0	x	x	0	2	0	0	2	0	x	2
25	9A	5954868	T/G	0	2	x	0	2	2	0	2	2	0	2	2	2	0	0	2	0	2	0	0	0	2	0	x	0	0	2	2	x	0	2	2	0	0	2	2	0	0	0	0	0	0	0	0	2	2
26	9B	2755137	C/T	0	0	0	0	2	2	0	0	0	0	2	2	0	0	2	0	2	2	0	2	0	2	0	0	2	0	0	0	0	0	0	0	2	2	0	0	2	2	0	0	0	2	x	2	2	0
27	9B	6438785	A/G	0	0	2	2	2	2	0	2	2	0	0	0	2	2	0	2	x	2	0	0	0	2	0	2	2	0	2	2	2	2	0	x	0	2	0	2	2	2	0	0	0	x	2	x	x	2
28	10B	5534953	G/A	0	2	2	2	2	0	0	2	2	2	2	0	2	0	2	2	2	x	0	2	2	0	x	0	x	2	0	0	0	0	2	0	2	2	2	0	2	2	2	0	0	0	x	2	2	2
[truncated: 104 more columns]
