# Supplementary material for: Population genomics uncovers loci for trait improvement in the indigenous African cereal tef (Eragrostis tef)
Source: Commun Biol. 2025 May 26;8:807. doi: 10.1038/s42003-025-08206-5 (PMC12106829; doi:10.1038/s42003-025-08206-5)
Supplement: Supplementary file 6 — Supplementary Data 3 [file 42003_2025_8206_MOESM6_ESM.xlsx]

## Sheet: Sheet1
Supplementary Data 3: Details of 183 selected metabolites
Mode	Mass	GWAS conducted?	Metabolite name	Abbreviation used	KEGG compound ID	Matched Adduct	Mass difference	Pathway	Fold change (brown/white)	log2(FC)	VIP score	t-test p-value
Negative	153.019	Yes	3-dehydroshikimate	DHS	C02637	M-H2O-H[-]	0.000153533	Phenylalanine, tyrosine and tryptophan biosynthesis	1.6552	0.72698	1.7018	8.4181e-29
Negative	665.253	Yes	Primary fluorescent chlorophyll catabolite	PFCC	C18098	M+Cl37[-]	0.00298	Porphyrin metabolism	1.4718	0.55756	1.1673	5.6776e-10
Negative	306.077	Yes	Glutathione	NA	C00051	M-H[-]	0.000376467	Glutathione metabolism	1.4378	0.5239	1.3454	4.7872e-16
Negative	609.148	Yes	Rutin	NA	C05625	M-H[-]	0.00176647	Flavone and flavonol biosynthesis	1.3589	0.44241	1.6772	1.4121e-20
Negative	647.121	Yes	Oxidized glutathione	OG	C00127	M+Cl[-]	0.0005	Glutathione metabolism	1.3566	0.43997	1.6756	3.2741e-18
Negative	311.296	Yes	Arachidic acid	NA	C06425	M-H[-]	0.000436467	Biosynthesis of unsaturated fatty acids	1.3103	0.38994	0.46331	0.021291
Negative	447.094	Yes	Quercitrin	NA	C01750	M-H[-]	0.000396467	Flavone and flavonol biosynthesis	1.3099	0.38946	1.3213	3.0149e-13
Negative	277.218	Yes	alpha-Linolenic acid	ALA	C06427	M-H[-]	0.000536467	alpha-Linolenic acid metabolism	1.2371	0.30699	0.8996	1.1113e-10
Negative	631.167	Yes	Heme	NA	C00032	M-H+O[-]	0.00162647	Porphyrin metabolism, Heme biosynthesis	1.2237	0.29129	0.8731	6.4119e-08
Negative	187.061	Yes	Riboflavin	NA	C00255	M-2H[2-]	0.000803533	Riboflavin metabolism	1.1064	0.14592	1.6574	4.1404e-23
Negative	175.024	Yes	Ascorbic acid	NA	C00072	M-H[-]	0.000393533	Ascorbate and aldarate metabolism	0.79126	-0.33777	0.64705	0.0064116
Negative	593.152	Yes	Kaempferol 3-O-rhamnoside-7-O-glucoside	KOROG	C21854	M-H[-]	0.00111647	Flavone and flavonol biosynthesis	0.6369	-0.65086	1.7481	6.7169e-32
Negative	225.113	Yes	Jasmonic acid	NA	C08491	M-H+O[-]	0.000153533	alpha-Linolenic acid metabolism	0.62509	-0.67786	1.7133	2.5715e-17
Negative	311.223	Yes	13-L-Hydroperoxylinoleic acid	HPLA	C04717	M-H[-]	0.000416467	Linoleic acid metabolism	0.61262	-0.70693	2.1793	2.9525e-59
Negative	147.066	Yes	Mevalonic acid	NA	C00418	M-H[-]	0.000283533	Terpenoid backbone biosynthesis	0.60269	-0.73051	2.0591	7.9458e-41
Positive	321.24	Yes	9,10-Epoxystearic acid	ESA	C19418	M+Na[1+]	9.35332e-05	Cutin, suberine and wax biosynthesis	0.57892	-0.78856	1.882	1.6408e-26
Negative	329.067	Yes	Apigenin	NA	C01477	M+CH3COO[-]	0.000795	Flavonoid biosynthesis	0.57259	-0.80442	0.94757	2.1793e-05
Negative	73.0295	Yes	Propionic acid	NA	C00163	M-H[-]	6.46677e-06	Propanoate metabolism	0.47486	-1.0744	2.2337	2.0755e-40
Negative	117.019	Yes	Succinic acid	NA	C00042	M-H[-]	6.64668e-05	Citrate cycle (TCA cycle)	0.43762	-1.1923	2.5125	1.6741e-54
Negative	313.239	Yes	9,10-Epoxyoctadecanoic acid	EPOD	C19620	M-H[-]	0.000466467	Cutin, suberine and wax biosynthesis	0.41639	-1.264	3.2899	2.378e-136
Negative	159.102	Yes	Caprylic acid	NA	C06423	M-H+O[-]	0.000243533	Amino sugar and nucleotide sugar metabolism	0.40615	-1.2999	2.9077	6.822e-57
Negative	218.067	No	O-Succinyl-L-homoserine	NA	C01118	M-H[-]	0.000383533	Cysteine and methionine metabolism	5.7826	2.5317	0.32608	0.14668
Positive	800.151	No	Succinyl-CoA	NA	C00091	M-HCOONa+H[1+]	0.000253533	Citrate cycle (TCA cycle)	2.0108	1.0078	1.0681	8.3987e-11
Negative	328.055	No	Phosphoribosylformylglycinamidine	NA	C04640	M-H+O[-]	0.000256467	Purine metabolism	1.3453	0.42793	1.0898	3.0172e-09
Negative	528.082	No	2-(a-Hydroxyethyl)thiamine diphosphate	NA	C05125	M+CH3COO[-]	0.002585	Glycolysis /TCA cycle	1.3148	0.39486	1.2372	8.346e-11
Negative	337.079	No	3''-deamino-3''-oxonicotianamine	NA	C15486	M+Cl[-]	0.00166	Biosynthesis of various plant secondary metabolites	1.2674	0.34191	1.0364	2.6175e-16
Negative	484.074	No	2-(alpha-Hydroxypropyl)thiamine diphosphate	NA	C21017	M(S34)-H[-]	0.00156353	Propanoate metabolism	1.2657	0.33995	1.3721	9.9403e-14
Negative	137.024	No	4-Hydroxybenzoic acid	NA	C00156	M-H[-]	0.000163533	Ubiquinone and other terpenoid-quinone biosynthesis	1.2556	0.32834	1.0302	6.3788e-14
Negative	918.226	No	(2E)-Decenoyl-CoA	NA	C05275	M-H[-]	0.00170353	Fatty acid elongation and degradation	1.2415	0.31203	1.0188	5.8422e-06
Negative	271.228	No	16-Hydroxyhexadecanoic acid	NA	C18218	M-H[-]	0.000566467	Cutin, suberine and wax biosynthesis	1.2409	0.31143	0.97666	8.0833e-13
Negative	701.193	No	Stachyose	NA	C01613	M+Cl[-]	0.00256	Galactose metabolism	1.2403	0.31067	0.80888	1.0749e-05
Negative	472.158	No	10-Formyltetrahydrofolate	NA	C00234	M-H[-]	0.000913533	One carbon pool by folate	1.2313	0.30014	0.82087	6.2104e-08
Negative	357.062	No	5-Amino-6-(5'-phosphoribitylamino)uracil	NA	C04454	M(Cl37)-H[-]	0.000843533	Riboflavin metabolism	1.2198	0.28661	1.1442	2.5013e-12
Negative	283.265	No	Stearic acid	NA	C01530	M-H[-]	0.000336467	Biosynthesis of unsaturated fatty acids	1.1932	0.25488	0.57323	0.00024284
Negative	179.035	No	cis-Caffeic acid	NA	C01197	M-H[-]	9.35332e-05	Phenylpropanoid biosynthesis	1.1781	0.23648	1.2166	1.9479e-14
Negative	939.468	No	Geranylgeranyl bacteriochlorophyllide a	NA	C21217	M+Cl[-]	9e-05	Porphyrin metabolism	1.175	0.23265	0.67412	2.3044e-06
Positive	142.086	No	Pyridoxine	NA	C00314	M-CO+H[1+]	0.000173533	Vitamin B6 metabolism	1.1676	0.2236	0.51064	0.00019444
Negative	279.233	No	Linoleic acid	NA	C01595	M-H[-]	0.000446467	Linoleic acid metabolism, unsaturated fatty acids synthesis	1.1669	0.22263	0.54225	0.00011667
Negative	281.249	No	Oleic acid	NA	C00712	M-H[-]	0.000246467	Cutin, suberine and wax biosynthesis, unsaturated fatty acids synthesis	1.1587	0.21247	0.1929	0.23888
Negative	563.184	No	Dextrin	NA	C00721	M+CH3COO[-]	0.00212002	Starch and sucrose metabolism	1.1529	0.20532	0.4937	0.013097
Positive	643.313	No	Coproporphyrinogen III	NA	C03263	M-H2O+H[1+]	0.000903533	Porphyrin metabolism,Heme biosynthesis	1.1303	0.17671	0.53837	0.0016578
Negative	431.141	No	Prostaglandin E2	NA	C00584	M+Br[-]	0.00188	Arachidonic acid metabolism	1.129	0.17508	0.43257	0.011454
Negative	128.035	No	Pyroglutamic acid	NA	C01879	M-H[-]	0.000106467	Glutathione metabolism	1.124	0.16862	0.55915	7.2833e-07
Negative	255.233	No	Palmitic acid	NA	C00249	M-H[-]	1.35332e-05	Cutin, suberine and wax biosynthesis, unsaturated fatty acids synthesis	1.1031	0.14153	0.46382	0.00090987
Negative	199.17	No	Dodecanoic acid	NA	C02679	M-H[-]	0.000323533	Fatty acid biosynthesis	1.0985	0.13554	0.40652	0.013093
Negative	102.056	No	GABA, gamma-Aminobutyric acid	NA	C00334	M-H[-]	0.000183533	Alanine, aspartate and glutamate metabolism	1.0864	0.11956	0.29828	0.030846
Negative	146.046	No	Glutamic acid	NA	C00025	M-H[-]	0.000223533	Glutathione biosynthesis, GABA shunt, proline synthesis, heme synthesis	1.0826	0.11449	0.35089	0.007147
Negative	227.201	No	Myristic acid	NA	C06424	M-H[-]	0.000133533	Fatty acid biosynthesis	1.0797	0.11063	0.41424	0.0032333
Negative	597.394	No	Adonixanthin/ 4-Ketozeaxanthin	NA	C15968	M-H+O[-]	0.00131353	Carotenoid biosynthesis	1.0796	0.11044	0.41532	0.00056782
Positive	439.142	No	Hydroxymethylbilane	NA	C01024	M+H+Na[2+]	0.00100353	Porphyrin metabolism	1.0741	0.10316	0.39779	0.00058431
Positive	803.053	No	NADP	NA	C00006	M+NaCl[1+]	0.00392353	Glutathione metabolism	1.0707	0.098556	0.36343	0.0014628
Negative	186.914	No	Selenite	NA	C05684	M+CH3COO[-]	0.000345	Selenocompound metabolism	1.0694	0.096784	0.32001	0.096499
Negative	606.075	No	Uridine diphosphate glucose	NA	C00203	M-H[-]	0.000806467	Amino sugar and nucleotide sugar metabolism	1.0551	0.077381	0.23134	0.024408
Negative	253.217	No	Palmitoleic acid	NA	C08362	M-H[-]	2.35332e-05	Fatty acid biosynthesis	1.051	0.071815	0.29033	0.05989
Negative	87.0086	No	Pyruvic acid	NA	C00022	M-H[-]	0.000143533	Citrate cycle (TCA cycle)	1.0463	0.065335	0.26184	0.054803
Negative	341.109	No	Sucrose	NA	C00089	M-H[-]	0.000516467	Starch and sucrose metabolism	1.0366	0.051917	0.1461	0.15874
Negative	379.083	No	Dolichyl diphosphate	NA	C00621	M+Cl[-]	0.00105621	N-Glycan biosynthesis	0.98125	-0.027302	0.18469	0.004863
Negative	1064.32	No	3-Oxohexadecanoyl-CoA	NA	C05259	M+HCOO[-]	0.000825	Fatty acid elongation and degradation	0.97109	-0.042328	0.19676	0.043339
Negative	377.161	No	Gibberellin A4	NA	C11864	M+HCOO[-]	0.001305	Diterpenoid biosynthesis	0.96386	-0.053112	0.28151	0.00067245
Positive	69.0338	No	Phenylacetic acid	NA	C07086	M+2H[2+]	0.000333533	Phenylalanine metabolism	0.96245	-0.055209	0.25667	0.0024608
Negative	379.032	No	DIBOA-Glc	NA	C15772	M+K-2H[-]	0.000952934	Benzoxazinoid biosynthesis	0.95506	-0.066341	0.29301	0.032731
Negative	71.0137	No	Pyruvaldehyde	NA	C00546	M-H[-]	9.35332e-05	Glycine, serine and threonine metabolism	0.95416	-0.0677	0.3258	0.0076399
Negative	67.0189	No	4-Hydroxyphenylacetaldehyde	NA	C03765	M-2H[2-]	7.35332e-05	Isoquinoline alkaloid biosynthesis	0.95076	-0.072847	0.40724	0.016634
Positive	159.051	No	Allantoin	NA	C02350	M+H[1+]	0.000666467	Purine metabolism	0.94715	-0.078333	0.31556	0.0020355
Negative	181.072	No	Sorbitol	NA	C00794	M-H[-]	0.000103533	Fructose and mannose metabolism	0.94692	-0.078679	0.40293	0.0078326
Negative	105.019	No	Glyceric acid	NA	C00258	M-H[-]	0.000153533	Pentose phosphate pathway	0.94637	-0.07952	0.39569	0.0015872
Negative	268.104	No	Adenosine	NA	C00212	M+H[1+]	4.64668e-05	Purine metabolism	0.94406	-0.08305	0.43365	0.0023614
Positive	105.07	No	4-Coumaryl alcohol	NA	C02646	M-HCOOH+H[1+]	3.35332e-05	Phenylpropanoid biosynthesis	0.94321	-0.084354	0.36658	9.3161e-05
Negative	179.056	No	alpha-D-Glucose	NA	C00267	M-H[-]	0.000123533	Glycolysis	0.9412	-0.087428	0.4127	0.00081865
Negative	379.139	No	Gibberellin A8	NA	C03579	M-H+O[-]	0.00125353	Diterpenoid biosynthesis	0.94099	-0.087751	0.33959	0.0056584
Negative	130.087	No	Isoleucine, Leucine	NA	C00407	M-H[-]	3.64668e-05	Valine, leucine and isoleucine biosynthesis	0.93725	-0.093494	0.31896	0.018141
Positive	300.291	No	Sphingosine	NA	C00319	M+H[1+]	0.000883533	Sphingolipid metabolism	0.93234	-0.10107	0.42034	2.6385e-05
Negative	281.071	No	5'-Methylthioadenosine	NA	C00170	M-NH3+H[1+]	0.000763533	Cysteine and methionine metabolism	0.93216	-0.10135	0.37275	0.022741
Positive	86.0967	No	Cadaverine	NA	C01672	M-NH3+H[1+]	0.000213533	Lysine degradation	0.92639	-0.11031	0.47632	1.1481e-07
Positive	166.086	No	Phenylalanine	NA	C00079	M+H[1+]	0.000163533	Phenylalanine metabolism	0.92373	-0.11446	0.47541	1.3722e-06
Negative	101.024	No	2-Ketobutyric acid	NA	C00109	M-H[-]	7.35332e-05	Glycine, serine and threonine metabolism	0.92352	-0.11479	0.47879	1.004e-05
Negative	236.077	No	N-Acetylgalactosamine	NA	C01132	M-H+O[-]	0.000113533	Galactose metabolism	0.92296	-0.11566	0.36152	0.0030877
Positive	201.061	No	7-Methyluric acid	NA	C16355	M+H2O+H[1+]	0.000776467	Caffeine metabolism	0.92125	-0.11834	0.41916	0.0067291
Negative	183.006	No	1-deoxy-L-glycero-tetrulose 4-phosphate	NA	C15556	M-H[-]	7.35332e-05	Riboflavin metabolism	0.92022	-0.11995	0.42582	0.0063122
Negative	625.386	No	Phoenicoxanthin	NA	C15967	M+HCOO[-]	0.002955	Carotenoid biosynthesis	0.91991	-0.12043	0.45579	0.00015865
Positive	441.092	No	3-Oxohexanoyl-CoA	NA	C05269	M(C13)+2H[2+]	0.000946467	Fatty acid elongation and degradation	0.91675	-0.1254	0.45138	0.0029352
Positive	130.087	No	Pipecolic acid	NA	C00408	M+H[1+]	0.000253533	Tropane, piperidine and pyridine alkaloid biosynthesis	0.91123	-0.13412	0.51241	2.5401e-07
Positive	121.101	No	gamma-Glutamylalanine	NA	C03740	M+H+Na[2+]	0.000556467	Glutathione metabolism	0.9104	-0.13543	0.47884	6.837e-05
Negative	279.109	No	2-(7'-methylthio)heptylmalate	NA	C17230	M(Cl37)-H[-]	0.000136467	Glucosinolate biosynthesis	0.91035	-0.13551	0.41375	0.020358
Positive	125	No	Phosphoenolpyruvic acid	NA	C00074	M-CO2+H[1+]	4.35332e-05	Citrate cycle (TCA cycle)	0.91004	-0.13599	0.44382	0.0048686
Negative	281.088	No	Lotaustralin	NA	C08334	M+Na-2H[-]	0.000547066	Biosynthesis of secondary metabolites	0.90935	-0.13709	0.33372	0.035456
Positive	258.11	No	Glycerophosphocholine	NA	C00670	M[1+]	0.00037	Glycerophospholipid metabolism	0.90855	-0.13836	0.52681	5.932e-06
Negative	72.9931	No	Glyoxylic acid	NA	C00048	M-H[-]	6.35332e-05	Purine metabolism	0.90692	-0.14095	0.48851	0.0003179
Negative	115.076	No	3-Hexen-1-ol	NA	C08492	M-H+O[-]	6.35332e-05	alpha-Linolenic acid metabolism	0.90443	-0.14492	0.38618	0.0037483
Negative	130.051	No	Proline	NA	C00148	M-H+O[-]	0.000263533	Arginine and proline metabolism	0.8994	-0.15296	0.43771	0.0021906
Negative	267.072	No	Lansoprazole	NA	C01594	M+Na-2H[-]	0.000877066	Biosynthesis of secondary metabolites	0.89743	-0.15612	0.57101	2.8051e-06
Negative	116.072	No	L-Valine	NA	C00183	M-H[-]	3.53323e-06	Valine, leucine and isoleucine biosynthesis	0.89657	-0.15751	0.51341	7.7203e-05
Negative	243.062	No	Uridine	NA	C00299	M-H[-]	0.000153533	Pyrimidine metabolism	0.89099	-0.16652	0.46192	0.0067126
Positive	120.081	No	Tyramine	NA	C00483	M-H2O+H[1+]	8.35332e-05	Tyrosine metabolism	0.88814	-0.17114	0.70032	4.4446e-09
Positive	146.092	No	4-Guanidinobutanoic acid	NA	C01035	M+H[1+]	6.35332e-05	Arginine and proline metabolism	0.88759	-0.17204	0.58615	4.1548e-06
Negative	485.152	No	Raffinose	NA	C00492	M-H2O-H[-]	0.00115647	Galactose metabolism	0.88609	-0.17447	0.67176	1.8542e-10
Negative	215.033	No	2-C-methyl-D-erythritol-4-phosphate	NA	C11434	M-H[-]	4.64668e-05	Terpenoid backbone biosynthesis	0.88593	-0.17473	0.58378	1.9066e-05
Positive	124.076	No	(E)-4-Hydroxyphenylacetaldehyde oxime	NA	C04350	M-CO+H[1+]	0.000453533	Glucosinolate biosynthesis	0.88478	-0.17661	0.61659	7.8534e-05
Negative	611.195	No	Divinylprotochlorophyllide	NA	C11831	M(S34)-H[-]	0.000403533	Porphyrin metabolism	0.88421	-0.17754	0.4845	0.009259
Negative	131.046	No	L-Asparagine	NA	C00152	M-H[-]	0.000173533	Alanine, aspartate and glutamate metabolism	0.884	-0.17789	0.59496	0.00010844
Negative	293.213	No	Pentyl octanoate	NA	C04780	M-H[-]	0.000396467	alpha-Linolenic acid metabolism	0.88338	-0.17889	0.77621	6.549e-07
Negative	159.029	No	Oxoadipic acid	NA	C00322	M-H[-]	0.000443533	Lipoic acid metabolism	0.88322	-0.17915	0.70809	1.3949e-11
Positive	72.0811	No	Putrescine	NA	C00134	M-NH3+H[1+]	0.000323533	Glutathione metabolism	0.88223	-0.18077	0.70116	5.4138e-11
Negative	195.051	No	Gluconic acid	NA	C00257	M-H[-]	0.000193533	Pentose phosphate pathway	0.88195	-0.18123	0.51556	0.00086562
Negative	218.033	No	(4-Amino-2-methylpyrimidin-5-YL)methyl dihydrogen phosphate	NA	C04556	M-H[-]	0.000683533	Thiamine metabolism	0.88187	-0.18137	0.50546	0.0013221
Negative	188.056	No	N-Acetyl-L-glutamic acid	NA	C00624	M-H[-]	0.000243533	Arginine biosynthesis	0.88181	-0.18146	0.61344	2.6094e-05
Negative	160.061	No	Acetylhomoserine	NA	C01077	M-H[-]	0.000193533	Cysteine and methionine metabolism	0.8811	-0.18263	0.54796	2.8261e-05
Negative	379.176	No	Gibberellin A44 diacid	NA	C06095	M-H+O[-]	0.000186467	Diterpenoid biosynthesis	0.88024	-0.18403	0.5394	0.0022824
Negative	97.0294	No	5-Hydroxyconiferyl alcohol	NA	C12205	M-2H[2-]	0.000103533	Phenylpropanoid biosynthesis	0.87679	-0.18969	0.65878	1.6655e-07
Negative	439.077	No	(+)-lariciresinol	NA	C10646	M+Br[-]	0.00185	Biosynthesis of secondary metabolites	0.87378	-0.19467	0.48477	0.0023495
Negative	149.045	No	D-Ribose	NA	C00121	M-H[-]	0.000203533	Pentose phosphate pathway	0.87305	-0.19586	0.74193	2.7739e-09
Negative	265.093	No	2-(6'-methylthio)hexylmalate	NA	C17226	M(Cl37)-H[-]	0.000373533	Glucosinolate biosynthesis	0.86987	-0.20112	0.68903	1.6664e-07
Negative	371.1	No	cis-Melilotoside	NA	C05839	M+HCOO[-]	0.001855	Phenylpropanoid biosynthesis	0.86704	-0.20583	0.74021	1.082e-06
Negative	337.057	No	Gallocatechin-4beta-ol	NA	C05909	M-H+O[-]	0.000776467	Flavonoid biosynthesis	0.86528	-0.20877	0.4338	0.012859
Positive	876.275	No	(+)-7-Isojasmonic acid CoA	NA	C16339	M-HCOOK+H[1+]	0.000786467	alpha-Linolenic acid metabolism	0.86511	-0.20905	0.51669	0.0022517
Negative	96.9601	No	Sulfate	NA	C00059	M-H[-]	4.35332e-05	Sulfur metabolism	0.86304	-0.21251	0.45541	0.0053413
Negative	227.129	No	12-Oxo-9(Z)-dodecenoic acid, 9Z-traumatiin	NA	C16311	M-H+O[-]	0.000316467	alpha-Linolenic acid metabolism	0.8608	-0.21626	0.70664	0.00043638
Negative	131.035	No	3-hydroxy-3-methyl-2-oxo-butanoic acid	NA	C04181	M-H[-]	0.000113533	Valine, leucine and isoleucine biosynthesis	0.8578	-0.22129	0.8631	2.2726e-14
Negative	268.076	No	Inosine	NA	C00294	M(C13)-H[-]	0.000963533	Purine metabolism	0.85776	-0.22135	0.57159	0.00077757
Positive	128.071	No	2,3,4,5-Tetrahydro-2-pyridinecarboxylic acid	NA	C00450	M+H[1+]	0.000163533	Tropane, piperidine and pyridine alkaloid biosynthesis	0.85589	-0.2245	0.55574	0.00085517
Negative	173.009	No	cis-Aconitic acid	NA	C00417	M-H[-]	0.000133533	Phenylpropanoid biosynthesis	0.85196	-0.23115	0.54551	0.00073334
Positive	97.0652	No	N-Trimethyl-2-aminoethylphosphonate	NA	C06459	M-C3H4O2+H[1+]	4.35332e-05	Phosphonate and phosphinate metabolism	0.85099	-0.23278	0.56917	0.0013507
Negative	177.04	No	L-galactono-1,4-lactone	NA	C01115	M-H[-]	0.000233533	Ascorbate and aldarate metabolism	0.84505	-0.24289	0.84214	5.657e-09
Negative	976.309	No	Tetradecanoyl-CoA	NA	C02593	M-H[-]	0.00239647	Fatty acid metabolism	0.83904	-0.25319	0.76242	2.7176e-07
Negative	200.057	No	5-Hydroxykynurenamine	NA	C05638	M+Na-2H[-]	0.000817066	Tryptophan metabolism	0.8371	-0.25653	0.76433	2.7269e-05
Positive	134.081	No	Glucosamine	NA	C00329	M-HCOOH+H[1+]	0.000116467	Amino sugar and nucleotide sugar metabolism	0.83603	-0.25837	0.71672	2.7339e-06
Negative	173.045	No	Shikimic acid	NA	C00493	M-H[-]	0.000133533	Phenylalanine, tyrosine and tryptophan biosynthesis	0.83047	-0.268	0.89441	3.2038e-12
Negative	104.035	No	Serine	NA	C00065	M-H[-]	0.000223533	Glycine, serine and threonine metabolism	0.82997	-0.26888	0.69442	0.00022108
Negative	218.104	No	Pantothenic acid	NA	C00864	M-H[-]	0.000166467	Pantothenate and CoA biosynthesis	0.82911	-0.27036	1.0476	3.7452e-23
Negative	145.05	No	(R)-3-hydroxy-3-methyl-2-oxopentanoic acid	NA	C14463	M-H[-]	0.000163533	Valine, leucine and isoleucine biosynthesis	0.82682	-0.27435	0.99545	8.7235e-15
Positive	110.06	No	L-Tyrosine	NA	C00082	M-C3H4O2+H[1+]	0.000163533	Ubiquinone and other terpenoid-quinone biosynthesis	0.82449	-0.27843	0.74615	0.0001379
Negative	133.014	No	Malic acid	NA	C00149	M-H[-]	0.000123533	Citrate cycle (TCA cycle)	0.81645	-0.29256	0.69964	3.8106e-05
Negative	100.04	No	ACC,1-Aminocyclopropanecarboxylic acid	NA	C01234	M-H[-]	5.35332e-05	Cysteine and methionine metabolism	0.81629	-0.29285	0.69899	0.0022361
Negative	87.045	No	Butyric acid	NA	C00246	M-H[-]	8.35332e-05	Butanoate metabolism	0.815	-0.29513	0.79253	1.8191e-05
Negative	129.019	No	Citraconic acid	NA	C02226	M-H[-]	3.35332e-05	Valine, leucine and isoleucine biosynthesis	0.81398	-0.29694	0.94449	1.7487e-15
Negative	144.03	No	2-Keto-glutaramic acid	NA	C00940	M-H[-]	0.000253533	Alanine, aspartate and glutamate metabolism	0.81161	-0.30113	0.9657	1.2506e-13
Negative	217.036	No	DOPA	NA	C00355	M+Na-2H[-]	4.29335e-05	Tyrosine metabolism	0.80981	-0.30435	0.77657	2.2611e-05
Negative	193.051	No	Ferulic acid	NA	C01494	M-H[-]	0.000113533	Phenylpropanoid biosynthesis	0.80937	-0.30513	1.0975	5.8295e-25
Negative	171.103	No	9-Oxo-nonanoic acid	NA	C16322	M-H[-]	6.46677e-06	alpha-Linolenic acid metabolism	0.80654	-0.31018	1.0768	3.9342e-16
Negative	146.082	No	4-Aminobutyraldehyde	NA	C00555	M+CH3COO[-]	0.000215	Arginine and proline metabolism	0.80328	-0.31603	0.76292	6.9071e-05
Positive	156.042	No	N-Methylethanolaminium phosphate	NA	C01210	M+H[1+]	0.000263533	Glycerophospholipid metabolism	0.79819	-0.3252	0.8171	2.4265e-07
Negative	175.061	No	3-Isopropylmalic acid	NA	C04411	M-H[-]	0.000183533	Valine, leucine and isoleucine biosynthesis	0.79482	-0.3313	0.90862	5.4527e-07
Negative	239.129	No	Methyl jasmonate	NA	C11512	M-H+O[-]	1.64668e-05	alpha-Linolenic acid metabolism	0.77891	-0.36046	1.0008	3.8676e-06
Negative	163.04	No	4-Hydroxycinnamic acid	NA	C00811	M-H[-]	0.000273533	Ubiquinone and other terpenoid-quinone biosynthesis	0.77782	-0.36249	1.2412	6.9161e-24
Negative	191.02	No	Citric acid	NA	C00158	M-H[-]	1.35332e-05	Citrate cycle (TCA cycle)	0.77677	-0.36443	0.98947	5.8705e-12
Positive	138.055	No	2-Aminobenzoic acid	NA	C00108	M+H[1+]	3.35332e-05	Phenylalanine, tyrosine and tryptophan biosynthesis	0.77625	-0.3654	1.1082	2.5494e-18
Negative	116.035	No	L-Aspartate-semialdehyde	NA	C00441	M-H[-]	0.000163533	Glycine, serine and threonine metabolism	0.77563	-0.36657	0.9859	1.4383e-07
Negative	115.004	No	Fumaric acid	NA	C00122	M-H[-]	9.35332e-05	TCA cycle	0.77282	-0.3718	0.865	2.4918e-06
Negative	113.061	No	3-Hexenal	NA	C16310	M-H+O[-]	4.35332e-05	alpha-Linolenic acid metabolism	0.77028	-0.37655	0.98659	1.9617e-07
Negative	147.03	No	2-Hydroxyglutarate	NA	C02630	M-H[-]	0.000303533	Butanoate metabolism	0.76775	-0.38129	1.1822	2.5865e-18
Negative	135.03	No	D-Lactic acid	NA	C00256	M+HCOO[-]	0.000345	Pyruvate metabolism	0.76732	-0.3821	1.1665	7.0368e-12
Negative	256.059	No	N-Acetyl-D-glucosamine	NA	C00140	M+Cl[-]	0.00062	Amino sugar and nucleotide sugar metabolism	0.76396	-0.38843	1.3454	8.0351e-21
Negative	145.087	No	Prenol	NA	C01390	M+CH3COO[-]	0.000405	Riboflavin metabolism	0.76163	-0.39284	1.085	2.4097e-08
Negative	309.208	No	13(S)-Hydroperoxylinolenic acid	NA	C04785	M-H[-]	0.000796467	alpha-Linolenic acid metabolism	0.7605	-0.39498	1.3234	5.0247e-18
Positive	321.05	No	Uridine 5'-diphosphate	NA	C00015	M-HCOOK+H[1+]	0.00132353	Pyrimidine metabolism	0.75971	-0.39648	0.67382	0.0046178
Positive	383.181	No	Dihydrozeatin-O-glucoside	NA	C16448	M[1+]	0.00023	Zeatin biosynthesis	0.75737	-0.40093	1.0581	4.1983e-07
Negative	129.055	No	Ketoleucine	NA	C00233	M-H[-]	0.000223533	Lipoic acid metabolism	0.75167	-0.41184	1.2976	8.1726e-24
Negative	158.082	No	(2R)-2-Hydroxy-2-methylbutanenitrile	NA	C18796	M+CH3COO[-]	0.000545	Biosynthesis of secondary metabolites	0.74659	-0.4216	1.2576	2.9936e-13
Negative	167.035	No	Homogentisic acid	NA	C00544	M-H[-]	0.000203533	Ubiquinone and other terpenoid-quinone biosynthesis	0.74483	-0.42502	1.255	1.5967e-23
Negative	691.233	No	Coproporphyrin III	NA	C05770	M+Cl37[-]	0.00187	Porphyrin metabolism	0.74477	-0.42513	1.32	3.9296e-14
Negative	170.045	No	Tetrahydrodipicolinate	NA	C03972	M-H[-]	0.000603533	Biosynthesis of secondary metabolites	0.73725	-0.43977	0.90406	0.0023801
Negative	519.158	No	D-Gal alpha 1->6D-Gal alpha 1->6D-Glucose	NA	C05404	M-H+O[-]	0.00107647	Galactose metabolism	0.73409	-0.44596	1.1526	9.1026e-09
Negative	165.056	No	Caffeyl alcohol	NA	C12206	M-H[-]	0.000193533	Phenylpropanoid biosynthesis	0.73267	-0.44877	1.289	7.3256e-11
Negative	287.223	No	(S)-10,16-Dihydroxyhexadecanoic acid	NA	C08285	M-H[-]	0.000446467	Cutin, suberine and wax biosynthesis	0.73162	-0.45083	1.3082	9.6505e-14
Negative	165.019	No	dIMP	NA	C06196	M-2H[2-]	0.000126467	Purine metabolism	0.72552	-0.46291	1.1001	2.7953e-08
Negative	122.025	No	Nicotinic acid	NA	C00253	M-H[-]	7.35332e-05	Nicotinate and nicotinamide metabolism	0.72064	-0.47264	1.4037	2.4563e-18
Negative	145.014	No	Oxoglutaric acid	NA	C00026	M-H[-]	0.000183533	Citrate cycle (TCA cycle)	0.7187	-0.47654	1.1803	5.7186e-12
Negative	157.05	No	Isopropylmaleic acid	NA	C02631	M-H[-]	0.000253533	Valine, leucine and isoleucine biosynthesis	0.71681	-0.48035	1.1586	1.1984e-11
Negative	353.088	No	Chlorogenic acid	NA	C00852	M-H[-]	0.000466467	Citrate cycle (TCA cycle)	0.71413	-0.48574	0.61496	0.0030326
Negative	413.125	No	S-Adenosylmethionine	NA	C00019	M-H+O[-]	0.000286467	Cysteine and methionine metabolism	0.71381	-0.4864	0.87656	1.8324e-05
Negative	118.051	No	L-Homoserine, Threonine	NA	C00263	M-H[-]	0.000183533	Glycine, serine and threonine metabolism	0.7101	-0.4939	1.3347	1.9442e-16
Negative	103.04	No	4-Hydroxybutyric acid	NA	C00989	M-H[-]	9.35332e-05	Butanoate metabolism	0.69715	-0.52046	1.5759	8.5247e-33
Negative	195.033	No	5-Methylthioribose	NA	C03089	M-H+O[-]	1.35332e-05	Cysteine and methionine metabolism	0.69418	-0.52662	1.0634	1.7638e-07
Negative	172.061	No	N-Acetyl-L-glutamate 5-semialdehyde	NA	C01250	M-H[-]	9.35332e-05	Arginine biosynthesis	0.68972	-0.53591	1.4213	1.0583e-15
Positive	176.011	No	Pyridoxal 5'-phosphate	NA	C00018	M-C3H4O2+H[1+]	0.000153533	Thiamine metabolism	0.67443	-0.56825	1.386	6.5797e-15
Negative	151.04	No	3,4-Dihydroxyphenylacetaldehyde	NA	C04043	M-H[-]	0.000123533	Tyrosine metabolism	0.66606	-0.58627	1.5743	2.5406e-32
Negative	133.05	No	D-Xylitol	NA	C00379	M-H2O-H[-]	0.000143533	Pentose and glucuronate interconversions	0.65467	-0.61116	1.5812	2.1918e-23
Negative	119.05	No	Phenylacetaldehyde	NA	C00601	M-H[-]	0.000293533	Phenylalanine metabolism	0.65147	-0.61823	1.6323	1.4335e-21
Negative	99.0451	No	3-Methyl-2-butenal	NA	C07330	M-H+O[-]	6.35332e-05	Zeatin biosynthesis	0.64644	-0.62942	0.95882	3.0427e-07
Negative	361.167	No	Secoisolariciresinol	NA	C18167	M-H[-]	0.000906467	Biosynthesis of phenylpropanoids	0.61401	-0.70367	1.4371	2.9855e-09
Negative	459.137	No	Chitobiose	NA	C01674	M+Cl[-]	0.00078	Flavonoid biosynthesis	0.60327	-0.72913	1.7812	2.3895e-30
Negative	383.114	No	S-Adenosylhomocysteine	NA	C00021	M-H[-]	9.35332e-05	Cysteine and methionine metabolism	0.57434	-0.80003	1.437	1.6223e-13
Negative	99.0088	No	4-Fumarylacetoacetic acid	NA	C01061	M-2H[2-]	7.64668e-05	Tyrosine metabolism	0.54868	-0.86596	1.889	1.2197e-38
