# Supplementary material for: Population genomics uncovers loci for trait improvement in the indigenous African cereal tef (Eragrostis tef)
Source: Commun Biol. 2025 May 26;8:807. doi: 10.1038/s42003-025-08206-5 (PMC12106829; doi:10.1038/s42003-025-08206-5)
Supplement: Supplementary file 9 — Supplementary Data 6 [file 42003_2025_8206_MOESM9_ESM.xlsx]

## Sheet: Sheet1
Supplementary Data 6: Details of accessions used in the study
Accession	Type	DNA tube name	Sequenced	Notes
DZ-01-New	Farmer variety	teff_1	yes
DZ-01-D9	Farmer variety	teff_2	yes
DZ-01-10	Farmer variety	teff_3	yes
DZ-01-D11	Farmer variety	teff_4	yes
DZ-01-12	Farmer variety	teff_5	no	No sequence data returned by sequencing provider
DZ-01-14	Farmer variety	teff_6	yes
DZ-01-16	Farmer variety	teff_7	yes
DZ-01-30	Farmer variety	teff_8	yes
DZ-01-36	Farmer variety	teff_9	yes
DZ-01-37	Farmer variety	teff_10	yes
DZ-01-58	Farmer variety	teff_11	yes
DZ-01-71B	Farmer variety	teff_12	yes
DZ-01-86	Farmer variety	teff_13	yes
DZ-01-91	Farmer variety	teff_14	yes
DZ-01-101	Farmer variety	teff_15	yes
DZ-01-102	Farmer variety	teff_16	yes
DZ-01-104	Farmer variety	teff_17	yes
DZ-01-117	Farmer variety	teff_18	yes
DZ-01-1108	Farmer variety	teff_19	yes
DZ-01-1122	Farmer variety	teff_20	yes
DZ-01-1130	Farmer variety	teff_21	yes
DZ-01-1167	Farmer variety	teff_22	yes
DZ-01-1193	Farmer variety	teff_23	yes
DZ-01-1217	Farmer variety	teff_24	yes
DZ-01-1225	Farmer variety	teff_25	yes
DZ-01-1233	Farmer variety	teff_26	yes
DZ-01-1268	Farmer variety	teff_27	yes
DZ-01-1277	Farmer variety	teff_28	yes
DZ-01-1288	Farmer variety	teff_29	yes
DZ-01-1292	Farmer variety	teff_30	yes
DZ-01-1293	Farmer variety	teff_31	yes
DZ-01-1310	Farmer variety	teff_32	yes
DZ-01-1311	Farmer variety	teff_33	yes
DZ-01-1312	Farmer variety	teff_34	yes
DZ-01-1318	Farmer variety	teff_35	yes
DZ-01-1336	Farmer variety	teff_36	yes
DZ-01-1344	Farmer variety	teff_37	yes
DZ-01-D4	Farmer variety	teff_38	yes
DZ-01-18	Farmer variety	teff_39	yes
DZ-01-46	Farmer variety	teff_40	yes
DZ-01-99	Farmer variety	teff_41	yes
DZ-01-136	Farmer variety	teff_42	yes
DZ-01-147	Farmer variety	teff_43	yes
DZ-01-179	Farmer variety	teff_44	yes
DZ-01-406	Farmer variety	teff_45	yes
DZ-01-192	Farmer variety	teff_46	yes
DZ-01-485	Farmer variety	teff_47	yes
DZ-01-196	Farmer variety	teff_48	yes
DZ-01-199	Farmer variety	teff_49	yes
DZ-01-247	Farmer variety	teff_50	yes
DZ-01-252	Farmer variety	teff_51	yes
DZ-01-255	Farmer variety	teff_52	yes
DZ-01-1380	Farmer variety	teff_53	yes
DZ-01-1365	Farmer variety	teff_54	yes
DZ-01-296	Farmer variety	teff_55	yes
DZ-01-979	Farmer variety	teff_56	yes
DZ-01-992	Farmer variety	teff_57	yes
DZ-01-993	Farmer variety	teff_58	yes
DZ-01-999	Farmer variety	teff_59	yes
DZ-01-1012	Farmer variety	teff_60	yes
DZ-01-1020	Farmer variety	teff_61	yes
DZ-01-2138	Farmer variety	teff_62	yes
DZ-01-348	Farmer variety	teff_63	yes
DZ-01-383	Farmer variety	teff_64	yes
DZ-01-392	Farmer variety	teff_65	yes
DZ-01-513	Farmer variety	teff_66	yes
DZ-01-517	Farmer variety	teff_67	yes
DZ-01-1606	Farmer variety	teff_68	yes
DZ-01-527	Farmer variety	teff_69	yes
DZ-01-544	Farmer variety	teff_70	yes
DZ-01-647	Farmer variety	teff_71	yes
DZ-01-739	Farmer variety	teff_72	yes
DZ-01-801	Farmer variety	teff_73	yes
DZ-01-829	Farmer variety	teff_74	yes
DZ-01-2142	Farmer variety	teff_75	yes
DZ-01-1376	Farmer variety	teff_76	yes
DZ-01-1670	Farmer variety	teff_77	yes
DZ-01-1409	Farmer variety	teff_78	yes
DZ-01-1437	Farmer variety	teff_79	yes
DZ-01-1481	Farmer variety	teff_80	yes
DZ-01-1712	Farmer variety	teff_81	yes
DZ-01-1556_1	Farmer variety	teff_82	yes
DZ-01-1313	Farmer variety	teff_83	yes
DZ-01-1576	Farmer variety	teff_84	yes
DZ-01-1580	Farmer variety	teff_85	yes
DZ-01-146	Farmer variety	teff_86	yes
DZ-01-165	Farmer variety	teff_87	yes
DZ-01-170	Farmer variety	teff_88	no	AT seed colour disagrees with CD and DZ, genotypic data would not be representative
DZ-01-173	Farmer variety	teff_89	yes
DZ-01-184	Farmer variety	teff_90	yes
DZ-01-220	Farmer variety	teff_91	yes
DZ-01-241	Farmer variety	teff_92	yes
DZ-01-297	Farmer variety	teff_93	yes
DZ-01-272	Farmer variety	teff_94	yes
DZ-01-280	Farmer variety	teff_95	yes
DZ-01-855	Farmer variety	teff_96	yes
DZ-01-295	Farmer variety	teff_97	yes
DZ-01-1378B	Farmer variety	teff_98	yes
DZ-01-1382	Farmer variety	teff_99	yes
DZ-01-1398B	Farmer variety	teff_100	yes
DZ-01-1403A	Farmer variety	teff_101	yes
DZ-01-1441	Farmer variety	teff_102	yes
DZ-01-1446A	Farmer variety	teff_103	yes
DZ-01-1485	Farmer variety	teff_104	yes
DZ-01-1496	Farmer variety	teff_105	yes
DZ-01-1512	Farmer variety	teff_106	yes
DZ-01-1531	Farmer variety	teff_107	yes
DZ-01-1556_2	Farmer variety	teff_108	yes
DZ-01-1549	Farmer variety	teff_109	yes
DZ-01-1551	Farmer variety	teff_110	yes
DZ-01-1682	Farmer variety	teff_111	yes
DZ-01-1573A	Farmer variety	teff_112	yes
DZ-01-1653	Farmer variety	teff_113	yes
DZ-01-1593A	Farmer variety	teff_114	yes
DZ-01-1602	Farmer variety	teff_115	yes
DZ-01-300A	Farmer variety	teff_116	yes
DZ-01-302	Farmer variety	teff_117	yes
DZ-01-305	Farmer variety	teff_118	yes
DZ-01-306	Farmer variety	teff_119	yes
DZ-01-320	Farmer variety	teff_120	yes
DZ-01-328	Farmer variety	teff_121	yes
DZ-01-353	Farmer variety	teff_122	yes
DZ-01-354	Farmer variety	teff_123	yes
DZ-01-385	Farmer variety	teff_124	yes
DZ-01-576	Farmer variety	teff_125	yes
DZ-01-424	Farmer variety	teff_126	yes
DZ-01-478	Farmer variety	teff_127	yes
DZ-01-481	Farmer variety	teff_128	yes
DZ-01-504	Farmer variety	teff_129	yes
DZ-01-512	Farmer variety	teff_130	yes
DZ-01-1631	Farmer variety	teff_131	yes
DZ-01-1640A	Farmer variety	teff_132	yes
DZ-01-1662B	Farmer variety	teff_133	yes
DZ-01-1671B	Farmer variety	teff_134	yes
DZ-01-1673B	Farmer variety	teff_135	yes
DZ-01-1676B	Farmer variety	teff_136	yes
DZ-01-1681A	Farmer variety	teff_137	yes
DZ-01-1687	Farmer variety	teff_138	yes
DZ-01-1694B	Farmer variety	teff_139	yes
DZ-01-1700	Farmer variety	teff_140	yes
DZ-01-1711A	Farmer variety	teff_141	yes
DZ-01-1715	Farmer variety	teff_142	yes
DZ-01-1717	Farmer variety	teff_143	yes
DZ-01-1726	Farmer variety	teff_144	yes
DZ-01-1728	Farmer variety	teff_145	yes
DZ-01-1741	Farmer variety	teff_146	yes
DZ-01-1769A	Farmer variety	teff_147	yes
DZ-01-1815	Farmer variety	teff_148	yes
DZ-01-530	Farmer variety	teff_149	yes
DZ-01-553	Farmer variety	teff_150	yes
DZ-01-558	Farmer variety	teff_151	yes
DZ-01-569	Farmer variety	teff_152	yes
DZ-01-581	Farmer variety	teff_153	yes
DZ-01-634B	Farmer variety	teff_154	yes
DZ-01-663	Farmer variety	teff_155	yes
DZ-01-667	Farmer variety	teff_156	yes
DZ-01-691	Farmer variety	teff_157	yes
DZ-01-695	Farmer variety	teff_158	yes
DZ-01-725	Farmer variety	teff_159	yes
DZ-01-728	Farmer variety	teff_160	yes
DZ-01-751	Farmer variety	teff_161	yes
DZ-01-759	Farmer variety	teff_162	yes
DZ-01-778	Farmer variety	teff_163	yes
DZ-01-787	Farmer variety	teff_164	yes
DZ-01-821	Farmer variety	teff_165	yes
DZ-01-866	Farmer variety	teff_166	yes
DZ-01-1868	Farmer variety	teff_167	yes
DZ-01-1910	Farmer variety	teff_168	yes
DZ-01-1953	Farmer variety	teff_169	yes
DZ-01-1975A	Farmer variety	teff_170	yes
DZ-01-1989	Farmer variety	teff_171	yes
DZ-01-1994B	Farmer variety	teff_172	yes
DZ-01-1986	Farmer variety	teff_173	yes
DZ-01-2044	Farmer variety	teff_174	yes
DZ-01-2054	Farmer variety	teff_175	yes
DZ-01-2086	Farmer variety	teff_176	yes
DZ-01-2089	Farmer variety	teff_177	yes
DZ-01-886	Farmer variety	teff_178	yes
DZ-01-951	Farmer variety	teff_179	yes
DZ-01-974	Farmer variety	teff_180	yes
DZ-01-989	Farmer variety	teff_181	yes
DZ-01-1004B	Farmer variety	teff_182	yes
DZ-01-1005	Farmer variety	teff_183	yes
DZ-01-1014	Farmer variety	teff_184	yes
DZ-01-1015	Farmer variety	teff_185	no	AT seed colour disagrees with CD and DZ, genotypic data would not be representative
DZ-01-1034	Farmer variety	teff_186	yes
DZ-01-1055	Farmer variety	teff_187	yes
DZ-01-1091	Farmer variety	teff_188	yes
DZ-01-1057	Farmer variety	teff_189	yes
DZ-01-1062	Farmer variety	teff_190	yes
DZ-01-1100	Farmer variety	teff_191	yes
DZ-01-1102	Farmer variety	teff_192	yes
DZ-01-2155	Farmer variety	teff_193	yes
Ada-T-58	Improved variety	teff_194	yes
Addisie-T-54	Improved variety	teff_195	yes
Adonis-T-9	Improved variety	teff_196	yes
Balemi-T-49	Improved variety	teff_197	yes
Betten-T-45	Improved variety	teff_198	yes
Bunniye-T-108	Improved variety	teff_199	yes
Curati-T-119	Improved variety	teff_200	yes
Dabbi-T-1	Improved variety	teff_201	yes
DZ-01-1182	Farmer variety	teff_202	yes
DZ-01-1234	Farmer variety	teff_203	yes
Fesho-T-51	Improved variety	teff_204	yes
Gealamie-T-111	Improved variety	teff_205	no	AT seed colour disagrees with CD and DZ, genotypic data would not be representative
Goforie-T-101	Improved variety	teff_206	yes
Gommadie-T-30	Improved variety	teff_207	yes
Hammawi murrie-T-106	Improved variety	teff_208	yes
Hatalla-T-135	Improved variety	teff_209	yes
Karadebi-T-3	Improved variety	teff_210	yes
Keyagacham-T-6	Improved variety	teff_211	yes
Magna-T-24	Improved variety	teff_212	yes
Purpurea-T-4	Improved variety	teff_213	yes
Rosea-T-47	Improved variety	teff_214	yes
Rubicunda-T-17	Improved variety	teff_215	yes
Shewagemira-T-140	Improved variety	teff_216	yes
Tulunassi-T-69	Improved variety	teff_217	yes
Viridis-T-109	Improved variety	teff_218	yes
DZ-01-1381	Farmer variety	teff_219	yes
Trotteriana-T-138	Improved variety	NA	no	DNA extractions not conducted
Felagot	Improved variety	teff_220	yes
Ebba	Improved variety	teff_221	yes
Dagim	Improved variety	teff_222	yes
Bora	Improved variety	teff_223	yes
Boset	Improved variety	teff_224	yes
