# Supplementary material for: Population genomics uncovers loci for trait improvement in the indigenous African cereal tef (Eragrostis tef)
Source: Commun Biol. 2025 May 26;8:807. doi: 10.1038/s42003-025-08206-5 (PMC12106829; doi:10.1038/s42003-025-08206-5)
Supplement: Supplementary file 10 — Supplementary Data 7 [file 42003_2025_8206_MOESM10_ESM.xlsx]

## Sheet: Original Field Design
Original field trial design
Column 1		Column 2		Column 3		Column 4
Plot	Accession	Plot	Accession	Plot	Accession	Plot	Accession
1	DZ-01-New	120	DZ-01-1551	121	DZ-01-1682	240	Boset
2	DZ-01-D9	119	DZ-01-1549	122	DZ-01-1573A	239	Bora
3	DZ-01-10	118	DZ-01-1556-1	123	DZ-01-1653	238	Dagim
4	DZ-01-D11	117	DZ-01-1531	124	DZ-01-1593A	237	Ebba
5	DZ-01-12	116	DZ-01-1512	125	DZ-01-1602	236	Filagot
6	DZ-01-14	115	DZ-01-1496	126	DZ-01-300A	235	DZ-01-1381
7	DZ-01-16	114	DZ-01-1485	127	DZ-01-302	234	Viridist-T-109
8	DZ-01-30	113	DZ-01-1446	128	DZ-01-305	233	Tullu Nasy-T-69
9	DZ-01-36	112	DZ-01-1441	129	DZ-01-306	232	Trotteriana-T-138
10	DZ-01-37	111	DZ-01-1403A	130	DZ-01-320	231	Shewa Gemerra-T-140
11	DZ-01-58	110	DZ-01-1398B	131	DZ-01-328	230	Rubicunda-T-17
12	DZ-01-71B	109	DZ-01-1382	132	DZ-01-353	229	Rosea
13	DZ-01-86	108	DZ-01-1378B	133	DZ-01-354	228	Purpurea
14	DZ-01-91	107	DZ-01-295	134	DZ-01-385	227	Mayna
15	DZ-01-101	106	DZ-01-855	135	DZ-01-576	226	Key Agachem-T-6
16	DZ-01-102	105	DZ-01-280	136	DZ-01-424	225	Karadebi-T-3
17	DZ-01-104	104	DZ-01-272	137	DZ-01-478	224	Hatalla-T-135
18	DZ-01-117	103	DZ-01-297	138	DZ-01-481	223	Hammawi murrie-T-106
19	DZ-01-1108	102	DZ-01-241	139	DZ-01-504	222	Gommadie-T-30
20	DZ-01-1122	101	DZ-01-220	140	DZ-01-512	221	Goforie-T-101
21	DZ-01-1130	100	DZ-01-184	141	DZ-01-1631	220	Gealamie-T-111
22	DZ-01-1167	99	DZ-01-173	142	DZ-01-1640A	219	Fesho-T-51
23	DZ-01-1193	98	DZ-01-170	143	DZ-01-1662B	218	DZ-01-1234
24	DZ-01-1217	97	DZ-01-165	144	DZ-01-1671B	217	DZ-01-1182
25	DZ-01-1225	96	DZ-01-146	145	DZ-01-1673B	216	Dabbi-T-1
26	DZ-01-1233	95	Filagot	146	DZ-01-1676B	215	Curati-T-119
27	DZ-01-1268	94	Boset	147	DZ-01-1681A	214	Bunniye-T-108
28	DZ-01-1277	93	Ebba	148	DZ-01-1687	213	Betten-T-45
29	DZ-01-1288	92	Dagim	149	DZ-01-1694B	212	Balemi-T-49
30	DZ-01-1292	91	Bora	150	DZ-01-1700	211	Adonis-T-9
31	DZ-01-1293	90	DZ-01-1580	151	DZ-01-1711A	210	Addisie-T-54
32	DZ-01-1310	89	DZ-01-1576	152	DZ-01-1715	209	Adea-T-58
33	DZ-01-1311	88	DZ-01-1313	153	DZ-01-1717	208	DZ-01-2155
34	DZ-01-1312	87	DZ-01-1556-2	154	DZ-01-1726	207	DZ-01-1102
35	DZ-01-1318	86	DZ-01-1712	155	DZ-01-1728	206	DZ-01-1100
36	DZ-01-1336	85	DZ-01-1481	156	DZ-01-1741	205	DZ-01-1062
37	DZ-01-1344	84	DZ-01-1437	157	DZ-01-1769A	204	DZ-01-1057
38	DZ-01-D4	83	DZ-01-1409	158	DZ-01-1815	203	DZ-01-1091
39	DZ-01-18	82	DZ-01-1670	159	Boset	202	DZ-01-1055
40	DZ-01-46	81	DZ-01-1376	160	Dagim	201	DZ-01-1034
41	DZ-01-99	80	DZ-01-2142	161	Filagot	200	DZ-01-1015
42	DZ-01-136	79	DZ-01-829	162	Bora	199	DZ-01-1014
43	DZ-01-147	78	DZ-01-801	163	Ebba	198	DZ-01-1005
44	DZ-01-179	77	DZ-01-739	164	DZ-01-530	197	DZ-01-1004B
45	DZ-01-406	76	DZ-01-647	165	DZ-01-553	196	DZ-01-989
46	DZ-01-192	75	DZ-01-544	166	DZ-01-558	195	DZ-01-974
47	DZ-01-485	74	DZ-01-527	167	DZ-01-569	194	DZ-01-951
48	DZ-01-196	73	DZ-01-1606	168	DZ-01-581	193	DZ-01-886
49	DZ-01-199	72	DZ-01-519	169	DZ-01-634B	192	DZ-01-2089
50	DZ-01-247	71	DZ-01-513	170	DZ-01-663	191	DZ-01-2086
51	DZ-01-252	70	DZ-01-392	171	DZ-01-667	190	DZ-01-2054
52	DZ-01-255	69	DZ-01-383	172	DZ-01-691	189	DZ-01-2044
53	DZ-01-1380	68	DZ-01-348	173	DZ-01-695	188	DZ-01-1986
54	DZ-01-1365	67	DZ-01-2138	174	DZ-01-725	187	DZ-01-1994B
55	DZ-01-296	66	DZ-01-1020	175	DZ-01-728	186	DZ-01-1989
56	Ebba	65	DZ-01-1012	176	DZ-01-751	185	DZ-01-1975A
57	Bora	64	DZ-01-999	177	DZ-01-759	184	DZ-01-1953
58	Filagot	63	DZ-01-993	178	DZ-01-778	183	DZ-01-1910
59	Boset	62	DZ-01-992	179	DZ-01-787	182	DZ-01-1868
60	Dagim	61	DZ-01-979	180	DZ-01-821	181	DZ-01-866

## Sheet: Updated Field Design
Updated field trial design based on definition of redundant accession groups
Column 1		Column 2		Column 3		Column 4
Plot	Accession	Plot	Accession	Plot	Accession	Plot	Accession
1	DZ-01-New	120	DZ-01-297	121	DZ-01-1682	240	Boset
2	DZ-01-New	119	DZ-01-1549	122	DZ-01-1573A	239	Bora
3	DZ-01-10	118	DZ-01-1556	123	DZ-01-1653	238	Dagim
4	DZ-01-D11	117	DZ-01-1531	124	DZ-01-New	237	Ebba
5	DZ-01-12	116	DZ-01-1512	125	DZ-01-1602	236	Felagot
6	DZ-01-14	115	DZ-01-1556	126	DZ-01-1602	235	DZ-01-1381
7	DZ-01-16	114	DZ-01-1485	127	DZ-01-302	234	DZ-01-647
8	DZ-01-30	113	DZ-01-1446A	128	DZ-01-305	233	Tulunassi-T-69
9	DZ-01-36	112	DZ-01-1441	129	DZ-01-1580	232	Trotteriana-T-138
10	DZ-01-37	111	DZ-01-527	130	DZ-01-320	231	DZ-01-New
11	DZ-01-36	110	DZ-01-1398B	131	DZ-01-1277	230	DZ-01-252
12	DZ-01-36	109	DZ-01-1382	132	DZ-01-353	229	Rosea-T-47
13	DZ-01-New	108	DZ-01-1378B	133	DZ-01-354	228	Purpurea-T-4
14	DZ-01-91	107	DZ-01-102	134	DZ-01-New	227	DZ-01-1687
15	DZ-01-91	106	DZ-01-1580	135	DZ-01-1313	226	DZ-01-New
16	DZ-01-102	105	DZ-01-280	136	DZ-01-New	225	DZ-01-1312
17	DZ-01-14	104	DZ-01-192	137	DZ-01-New	224	Hatalla-T-135
18	DZ-01-117	103	DZ-01-297	138	DZ-01-481	223	Hammawi murrie-T-106
19	DZ-01-1108	102	DZ-01-241	139	DZ-01-504	222	Gommadie-T-30
20	DZ-01-1122	101	DZ-01-220	140	DZ-01-512	221	Goforie-T-101
21	DZ-01-1130	100	DZ-01-184	141	DZ-01-1631	220	Gealamie-T-111
22	DZ-01-1167	99	DZ-01-173	142	DZ-01-1512	219	Fesho-T-51
23	DZ-01-1193	98	DZ-01-170	143	DZ-01-1662B	218	DZ-01-1234
24	DZ-01-1217	97	DZ-01-1580	144	DZ-01-136	217	DZ-01-1182
25	DZ-01-1225	96	DZ-01-1580	145	DZ-01-1673B	216	Dabbi-T-1
26	DZ-01-1233	95	Felagot	146	DZ-01-320	215	Curati-T-119
27	DZ-01-1268	94	Boset	147	DZ-01-New	214	Bunniye-T-108
28	DZ-01-1277	93	Ebba	148	DZ-01-1687	213	Betten-T-45
29	DZ-01-1233	92	Dagim	149	DZ-01-1694B	212	DZ-01-252
30	DZ-01-1233	91	Bora	150	DZ-01-1700	211	DZ-01-252
31	DZ-01-1293	90	DZ-01-1580	151	DZ-01-1711A	210	Addisse-T-54
32	DZ-01-1310	89	DZ-01-1576	152	DZ-01-1715	209	Ada-T-58
33	DZ-01-1311	88	DZ-01-1313	153	DZ-01-1233	208	DZ-01-2155
34	DZ-01-1312	87	DZ-01-1556	154	DZ-01-New	207	DZ-01-1100
35	DZ-01-1318	86	DZ-01-1712	155	DZ-01-1225	206	DZ-01-1100
36	DZ-01-1336	85	DZ-01-New	156	DZ-01-New	205	DZ-01-1062
37	DZ-01-1344	84	DZ-01-1437	157	DZ-01-1769A	204	DZ-01-1310
38	DZ-01-D4	83	DZ-01-1409	158	DZ-01-1815	203	DZ-01-1336
39	DZ-01-18	82	DZ-01-136	159	Boset	202	DZ-01-1055
40	DZ-01-46	81	DZ-01-1376	160	Dagim	201	DZ-01-1034
41	DZ-01-99	80	DZ-01-2142	161	Felagot	200	DZ-01-1015
42	DZ-01-136	79	DZ-01-829	162	Bora	199	DZ-01-392
43	DZ-01-147	78	DZ-01-801	163	Ebba	198	DZ-01-1005
44	DZ-01-102	77	DZ-01-739	164	DZ-01-527	197	DZ-01-1004B
45	DZ-01-406	76	DZ-01-647	165	DZ-01-504	196	DZ-01-989
46	DZ-01-192	75	DZ-01-544	166	DZ-01-558	195	DZ-01-392
47	DZ-01-192	74	DZ-01-527	167	DZ-01-569	194	DZ-01-New
48	DZ-01-196	73	DZ-01-1606	168	DZ-01-New	193	DZ-01-102
49	DZ-01-199	72	DZ-01-517	169	DZ-01-New	192	DZ-01-2089
50	DZ-01-247	71	DZ-01-513	170	DZ-01-663	191	DZ-01-2086
51	DZ-01-252	70	DZ-01-392	171	DZ-01-667	190	DZ-01-2142
52	DZ-01-255	69	DZ-01-New	172	DZ-01-667	189	DZ-01-558
53	DZ-01-1380	68	DZ-01-136	173	DZ-01-695	188	DZ-01-1336
54	DZ-01-1365	67	DZ-01-New	174	DZ-01-725	187	DZ-01-New
55	DZ-01-1233	66	DZ-01-1108	175	DZ-01-728	186	DZ-01-1989
56	Ebba	65	DZ-01-1012	176	DZ-01-751	185	DZ-01-1975A
57	Bora	64	DZ-01-999	177	DZ-01-1580	184	DZ-01-979
58	Felagot	63	DZ-01-993	178	DZ-01-778	183	DZ-01-1910
59	Boset	62	DZ-01-992	179	DZ-01-787	182	DZ-01-1580
60	Dagim	61	DZ-01-979	180	DZ-01-821	181	DZ-01-1580
